# Supplementary material for: Evolution of the SH3 Domain Specificity Landscape in Yeasts
Source: PLoS One. 2015 Jun 11;10(6):e0129229. doi: 10.1371/journal.pone.0129229 (PMC4466140; doi:10.1371/journal.pone.0129229)
Supplement: S2 Table — (XLSX) [file pone.0129229.s006.xlsx]

## Sheet: SPOT_usable
		Saccharomyces cerevisiae			Asbya gossypii			Candida albicans			Schizosaccharomyces pombe
Family name	Family Relation	SH3	Borders	SPOT #	SH3	Borders	SPOT #	SH3	Borders	SPOT #	SH3	Borders	SPOT #
ABP1	ortholog	ScAbp1_D1	535-592	1	AgAbp1_D1	521-578	1	CaAbp1_D1	493-557	1	SpAbp1_D1	728–784	1
ABP1	orth. domain repeat	-			-			CaAbp1_D2	590-648	2	SpAbp1_D2	804–857	0
BBC1	ortholog	ScBbc1	1-68	2	AgBbc1	11-71	2	CaBbc1	1-56	2	SpBbc1	1–66	1
BEM1	ortholog	ScBem1_D1	75-130	1	AgBem1_D1	65-121	1	CaBem1_D1	62-110	1	SpBem1_D1	1–85	0
BEM1	orth. domain repeat	ScBem1_D2	159-214	N/A	AgBem1_D2	147-205	N/A	CaBem1_D2	147-210	N/A	SpBem1_D2	126–186	N/A
BEM1	paralog	-			AgBem1-2	37-102	1	-			-
BEM1	paralog	-			-			CaBem1-2	47-105	1	-
BOI2	ortholog	ScBoi2	46-106	1	AgBoi2	30-90	0	CaBoi2	1-65	1	SpBoi2	1–65	1
BOI2	paralog	ScBoi1	16-76	1	-			-			-
BUD14	ortholog	ScBud14	262-318	N/A	AgBud14	256-313	N/A	CaBud14	256-344	N/A	SpBud14	125–198	N/A
BZZ1	ortholog	ScBzz1_D1	498-552	1	AgBzz1_D1	493-551	1	CaBzz1_D1	479-535	1	SpBzz1_D1	518–574	1
BZZ1	orth. domain repeat	ScBzz1_D2	582-633	1	AgBzz1_D2	573-626	1	CaBzz1_D2	564-620	2	SpBzz1_D2	587–642	3
CDC25	ortholog	ScCdc25	56-127	N/A	AgCdc25	18-85	N/A	CaCdc25	26-93	N/A	SpCdc25	1–66	N/A
CDC25	paralog	ScSdc25	27-99	N/A	AgCdc25-2	327-391	N/A	CaCdc25-2	463-527	N/A	-
CYK3	ortholog	ScCyk3	14-64	1	AgCyk3	10-66	1	CaCyk3	1-68	1	SpCyk3	1–66	1
FUS1	ortholog	ScFus1	439-512	1	AgFus1	431-506	1	CaFus1	316-384	1	-
HOF1	ortholog	ScHof1		2	AgHof1	624-683	3	CaHof1	528-608	2	SpHof1	612–670	4
HOF1	paralog	-			-			-			SpHof1-2	869–927	3
HOF1	paralog	-			-			-			SpHof1-3	355–415	3
HSE1	ortholog	ScHse1	222-273	1	AgHse1	213-268	1	CaHse1	210-271	2	SpHse1	215–272	2
LSB1	ortholog	ScLsb1	57-109	2	AgLsb1	57-112	2	CaLsb1	104-165	2	SpLsb1	139–201	2
LSB1	paralog	ScLsb2	175-330	2	-			-			-
LSB4	ortholog	ScLsb4	414-468	1	AgLsb4	360-416	1	CaLsb4	265-324	1	SpLsb4	373–430	1
LSB4	paralog	ScLsb3	401-459	1	-			-			-
MYO5	ortholog	ScMyo5	1086-1146	2	AgMyo5	1160-1218	2	CaMyo5	1159-1215	2	SpMyo1	1109–1164	2
MYO5	paralog	ScMyo3	1120-1180	2	-			-			-
NBP2	ortholog	ScNbp2	113-170	1	AgNbp2	111-168	1	CaNbp2	123-187	1	SpNbp2	78–140	1
PEX13	ortholog	ScPex13	301-371	2	AgPex13	315-377	0	CaPex13	305-371	0	SpPex13	223–288	1
RVS167	ortholog	ScRvs167	424-482	3	AgRvs167	332-388	3	CaRvs167	420-474	3	SpRvs167	406–466	3
RVS167	paralog	-			AgRvs167-2	352-411	0	-			-
RVS167	paralog	-			-			CaRvs167-2	313-354	0	-
RVS167	paralog	-			-			CaRvs167-3	557-624	3	-
SHO1	ortholog	ScSho1	303-367	1	AgSho1	268-325	1	CaSho1	325-387	1	-
SLA1	ortholog	ScSla1_D1_D2	1-131	1	AgSla1_D1_D2	6-131	1	CaSla1_D1_D2	1-133	1	SpSla1_D1_D2	2–183	1
SLA1	orth. domain repeat	ScSla1_D3	356-414	2	AgSla1_D3	339-397	2	CaSla1_D3	400-460	2	SpSla1_D3	512–567	1
UNKNOWN		-			-			CaScp1	191-260	N/A	-
UNKNOWN		-			-			-			SpScp1	281–345	1
UNKNOWN		-			-			-			SpScp2	422–490	1
