# Supplementary material for: Evolution of the SH3 Domain Specificity Landscape in Yeasts
Source: PLoS One. 2015 Jun 11;10(6):e0129229. doi: 10.1371/journal.pone.0129229 (PMC4466140; doi:10.1371/journal.pone.0129229)
Supplement: S3 Table — (XLSX) [file pone.0129229.s007.xlsx]

## Sheet: Feuil1
SH3 domain	Peptide sequence	Signal intensity	Signal rank
AgAbp1	RAPPPVPKKPSSRIA	8422	1
AgAbp1	PKRRAPPPVPKKPSS	5862.5	2
AgAbp1	RPKRRAPPPVPKKPS	5859	3
AgAbp1	KRRAPPPVPKKPSSR	5314.5	4
AgAbp1	KKAPPPVVKPKPRNF	4683.5	5
AgAbp1	KNRKNLPTIPIRLSG	4082	6
AgAbp1	NMLKKKPLKKPLKRF	2994	7
AgAbp1	KKEKKPPKIPKKVYT	2945.5	8
AgAbp1	FPGKKSPRLPHRNKK	2576.75	9
AgAbp1	KTKQQKPAIPQKKSF	2191.5	10
AgAbp1	NLKKRPPTAPQRKIS	2188	11
AgAbp1	RPPRPPPKPLHLRTE	1715	12
AgAbp1	KFIPSRPAPKPPSSA	1638	13
AgAbp1	SKIRPTPRKPSRMAT	1551	14
AgAbp1	AAHKTKPSIPPKKVE	1519.5	15
AgAbp1	LKHGWKPLRPIKLIS	1401	16
AgAbp1	ERPKRRAPPPVPKKP	1364	17
AgAbp1	DKSRPPRPPPKPLHL	1134	18
AgAbp1	DKKTKPTPPPKPSHL	1094	19
AgAbp1	GKFIPSRPAPKPPSS	978	20
AgAbp1	RKNRAPPQRPRFNRD	957.5	21
AgAbp1	FIRKRAPTPPAPSRS	948	22
AgAbp1	ATKSASPTLPTRRSR	938.5	23
AgAbp1	LKPPIGRPPKFPKSP	926.25	24
AgAbp1	KDKSRPPRPPPKPLH	917	25
AgAbp1	TKPTPPPKPSHLKPK	783.5	26
AgAbp1	RKNRAPPQRPRFNRE	777	27
AgAbp1	FPPKRKPLLRPQRSD	766	28
AgAbp1	RRSKSLPTTPGIRSG	744	29
AgAbp1	RKRAPTPPAPSRSEK	639	30
AgAbp1	SGVRLPAPPPPPRRG	606.5	31
AgAbp1	TSFKGRPKPPKTLKH	590	32
AgAbp1	SNRRPVPRRPSQPLN	587	33
AgAbp1	STKKPRPPVKSKPKH	553	34
AgAbp1	MARRRLPDRPPNGIG	546.5	35
AgAbp1	KDKKTKPTPPPKPSH	494	36
AgAbp1	VRVKKRPLIRPLNSS	450.5	37
AgAbp1	EVTPKVPERPSRRKT	377.25	38
AgAbp1	ALRRRLPVTRSKINW	348.5	39
AgAbp1	RMVRRRPLRVQFSAR	341	40
AgAbp1	RTRRRPPPPPIPSTQ	334	41
AgAbp1	KMSRSPPRPPSLKII	329	42
AgAbp1	RPVPRRPSQPLNTLS	306.25	43
AgAbp1	IKKRNKIRLPSGSPE	286.5	44
AgAbp1	VSKLRSPNTPRRLRK	260	45
AgAbp1	HPRFVSPRIPSRIVK	258.5	46
AgAbp1	FYHRPAPKPPVTKKV	250	47
AgAbp1	KNPRRQLQIPRQQPS	242	48
AgAbp1	IHTRRPSSTSQYLIR	235	49
AgAbp1	NFFRKKLGIPRKLKR	227	50
AgAbp1	NGRRRPKFRVQLSGN	206.5	51
AgAbp1	PLRRTVMSLPGNHDI	206.25	52
AgAbp1	KWVRRPKLMTPLTFS	205	53
AgAbp1	SRSKPLPLTPNSKYN	197	54
AgAbp1	RSLRKRPTSPSISGS	197	55
AgAbp1	IRMPSNPALPKKLLN	194.5	56
AgAbp1	RRGPAPPPPPRASRP	181	57
AgAbp1	IVNKPLPPLPVAGSS	177	58
AgAbp1	HKVLRPFLLRRLKKD	172	59
AgAbp1	AGKRRLPLVRFKASD	162	60
AgAbp1	VSKLRSPNTPRRLRK	160	61
AgAbp1	VGFRLALKFPSRITG	156.5	62
AgAbp1	RFKRHRLEFPFNESE	153.5	63
AgAbp1	QHQQRQPKRPKRYSL	147	64
AgAbp1	ISRRRLPVIMHRLKM	138	65
AgAbp1	NPNRRAPRRPLSTQH	134	66
AgAbp1	SSTPTTPERPKRKSG	128	67
AgAbp1	RRARRQMGIPTISQV	125	68
AgAbp1	RSVKRPRRAPRPVVS	123.5	69
AgAbp1	NMLSRPRLAKLPSIR	123.5	70
AgAbp1	NLPKRKPPKLQGPFS	117	71
AgAbp1	YVRRRPRVRLEPLLS	116.5	72
AgAbp1	FSRRQSMDIPSKNRN	113.5	73
AgAbp1	TKRKRPARLIFYDSK	113	74
AgAbp1	NNQRRKPLLLNIGDH	108.5	75
AgAbp1	QLLNPNRRAPRRPLS	104	76
AgAbp1	PLQSKIPMLPSRRTM	98.5	77
AgAbp1	GATNNAPTLPKRKNP	94.5	78
AgAbp1	GSKSGPPPRPKKPST	94	79
AgAbp1	NTMKKRPAPPSLPSL	93	80
AgAbp1	GRSRLFPHSPLGRSS	93	81
AgAbp1	MKRSRPSRSIPYTTP	92	82
AgAbp1	ALFRLSFFFPLDPAY	90.5	83
AgAbp1	RRASLFPRDPKRLRP	89.5	84
AgAbp1	TPRLSLPRLPNKHHW	88	85
AgAbp1	RVTRKRPREPKSTND	86	86
AgAbp1	GRLRPKRIAPWHLIQ	84.5	87
AgAbp1	SLSRRRFSLPSMPNV	83.5	88
AgAbp1	RVRKTHVPASKRPSG	81.5	89
AgAbp1	APPPPPRRATPEKKP	79	90
AgAbp1	TIRRRAPLSLLESHT	77	91
AgAbp1	IFLRISINFPLNYPN	76	92
AgAbp1	LRIKRKPVQTFFEFI	76	93
AgAbp1	AATTSTPPLPRRRAT	73	94
AgAbp1	LRWRHKFFLPAIAAI	73	95
AgAbp1	RRRIAYPFYPFKKLG	69	96
AgAbp1	YSRKKLPVVLSKMTL	68	97
AgAbp1	LLRRTIPKRPFYHVL	66.5	98
AgAbp1	HRRRRVFSIPSLKSI	65.5	99
AgAbp1	NRLRKRLNLPSEISI	52	100
AgAbp1	RLPAPPPPPRRGPAP	51.5	101
AgAbp1	LSKRLPLRFPEHTSS	48	102
AgAbp1	NNNKMRPHLPPLSSG	47.5	103
AgAbp1	RRSKSLPITPKSIFN	47	104
AgAbp1	PKMLPIPSKPTLFDL	47	105
AgAbp1	KRKRFNLLLPKPYLT	46	106
AgAbp1	LASNSPPVYPKRIRH	45	107
AgAbp1	RRRDFGAPANKRPRR	45	108
AgAbp1	ALKQKKIPPPFKPHL	43.5	109
AgAbp1	KRKRRLPVSEDTNTK	42.5	110
AgAbp1	VQKRKLPLPGSIASA	40	111
AgAbp1	RSKRLFPVRPMATAH	39.5	112
AgAbp1	RRLRDKYKLPIVDAD	38	113
AgAbp1	GLRRARYKFPGQQKI	36.5	114
AgAbp1	KLSRGRYGLPLSSRP	34	115
AgAbp1	YRRKSIPFAPHQITA	34	116
AgAbp1	SKAKRPKFLLDLQIK	32.5	117
AgAbp1	QRKSLRRPTLSKPAV	32	118
AgAbp1	ISNFVPPNLPMRRFK	31.5	119
AgAbp1	RRTRLRPPTPLSQLL	31.5	120
AgAbp1	NHSRSLFSLPGNQQS	31	121
AgAbp1	LYKRKPILLPDPKPL	30.5	122
AgAbp1	QQNRPLPQLPNRNNR	30	123
AgAbp1	QNTPPLPPKPKSPHL	29	124
AgAbp1	VRTRRRPPPPPIPST	28.5	125
AgAbp1	EDGRTLSDYNIQKES	28.5	126
AgAbp1	NILKRRPLKLEAPSK	27.5	127
AgAbp1	KIRRSSLMIPNPQQF	26.5	128
AgAbp1	IQKESTLHLVLRLRG	26.5	129
AgAbp1	QRIRKIPGIPLMSVG	26	130
AgAbp1	YHSRRHPLALGFKYV	25.5	131
AgAbp1	RRRRRPHRIERPLSN	25	132
AgAbp1	GQYRRTIVIPRRFFT	24.5	133
AgAbp1	PVLPPPRSPNRPTLS	24	134
AgAbp1	RKRRTHLRLPLIRSN	23	135
AgAbp1	LKVTPGRRAPTISKI	22	136
AgAbp1	RSRRSSFAYPQQVAI	22	137
AgAbp1	RLSRLLLSLPPESFT	21.5	138
AgAbp1	TKIRRRPQQPLTDFT	21	139
AgAbp1	LKRITSPPLPPRADS	20.5	140
AgAbp1	AERNYAPRLPRRETS	20	141
AgAbp1	NRPAIRIPSLKKPAL	20	142
AgAbp1	LLIRWLILMPLVGSR	19.5	143
AgAbp1	HGKRRAPLLLAKLDV	19	144
AgAbp1	RPVPPPPPMRTTTEG	18	145
AgAbp1	QTMRQAPKRPDADVA	17	146
AgAbp1	PPLPRAPPVPPATFE	16	147
AgAbp1	NPLPKEPRLPKRKVA	16	148
AgAbp1	SRYRRPLTLLLLKPF	16	149
AgAbp1	QGYPRQPQRPQRYHP	15.5	150
AgAbp1	SHRLWLYAAPKRPKT	15.5	151
AgAbp1	PSRRAPLQLPQLVNK	15	152
AgAbp1	NIKVLLNPKLGKPVK	15	153
AgAbp1	IPSRPAPKPPSSASA	14	154
AgAbp1	KRRTSLFPWLHKPGI	14	155
AgAbp1	RKLRTVPGVPLIHLT	13	156
AgAbp1	GAGERPRLVPRPINV	13	157
AgAbp1	KTRLRPAFIQQLWSS	12	158
AgAbp1	LPMNIQPDLPPRKIM	11.5	159
AgAbp1	LPPPPPPPPPPPLPQ	11	160
AgAbp1	FLIKFTPKFPQSIDH	11	161
AgAbp1	KKIRLIFTYPSTVGR	11	162
AgAbp1	QQEQNTPPLPPKPKS	10.5	163
AgAbp1	DRIRMFIRFPKFLLE	9.50001	164
AgAbp1	VQQDSLPKLPFRSWG	9.49999	165
AgAbp1	DHPKGPPPPPPPDEK	9.00002	166
AgAbp1	MAMRPIPPLPTESEY	9.00002	167
AgAbp1	TSIEIPKRSPLRFTS	9.00002	168
AgAbp1	IKTRSVPKIPSIESV	9.00002	169
AgAbp1	RNNRPVPPPPPMRTT	9.00002	170
AgAbp1	PPPPPPPPPPPLPQS	8.99998	171
AgAbp1	LEFRAILFIPKRAPF	8.99998	172
AgAbp1	VTHRLRISIPGITGR	8.99998	173
AgAbp1	AVPPPPPPPPLPESL	8.50001	174
AgAbp1	VNIPSPSSSPPPIPK	8	175
AgAbp1	HVRRSILALPLGVLL	8	176
AgAbp1	RTIRKLPLMSLSEYF	7.50001	177
AgAbp1	PAPPPPPRASRPTPN	7.50001	178
AgAbp1	SSSSTPPTLPPRRIE	7.49999	179
AgAbp1	APERAVPILPPRNNV	7.49999	180
AgAbp1	EAEEAAPQLPSRSSA	7.00002	181
AgAbp1	RKQRSIPLSPIVPES	7.00002	182
AgAbp1	KRNRLKILLPFLEQS	7.00002	183
AgAbp1	YLTRPLPSTPNEDSR	6.99998	184
AgAbp1	PPPPPPPPPPLPQSL	6.50001	185
AgAbp1	PSPSSSPPPIPKTAN	6.50001	186
AgAbp1	FVLRYYILIPHEQWD	6	187
AgAbp1	EQEEIAPSLPSRNSI	6	188
AgAbp1	WRPRIVPILPYITRL	6	189
AgAbp1	VKPRQLFPIPLNKVD	5.00002	190
AgAbp1	DFTLPPPPPPPGLDE	4.99998	191
AgAbp1	ITHRLRISIPGITGR	4.50001	192
AgAbp1	ANNQGPPNLPARDKS	4.49999	193
AgAbp1	NLDRSKISLPDFDDE	4.49999	194
AgAbp1	VDFTLPPPPPPPGLD	4	195
AgAbp1	TKFRISLGLPVGAIM	4	196
AgAbp1	LTRRFPFLFPFDTRM	4	197
AgAbp1	LKQRFFLMFPKSIIW	4	198
AgAbp1	NVLRKILEIPLHSFS	4	199
AgAbp1	GKLKHIPRRPYEIER	3.50001	200
AgAbp1	MQIFVKTLTGKTITL	3.50001	201
AgAbp1	VPPVPLPFGIPPFPM	3.00002	202
AgAbp1	PSTMDFPKLPSFQNS	3.00002	203
AgAbp1	VATSTSPKLPPRGKQ	2.99998	204
AgAbp1	DLFKPLPEPPTELGR	2.50001	205
AgAbp1	AHFQPQRTAPKPPIS	2.50001	206
AgAbp1	DAPASKPSVPPRNYF	2.49999	207
AgAbp1	TTNRGPPPLPPRANV	2	208
AgAbp1	DTFLPPPPPPPSNFE	2	209
AgAbp1	QPQRTAPKPPISAPR	2	210
AgAbp1	FFRRSELYLPNSSKA	2	211
AgAbp1	SKSRLLIELPEGFFT	2	212
AgAbp1	ILARAILTIPRVLDK	2	213
AgAbp1	VLRFLGFPLPIFEKG	2	214
AgAbp1	VAPPPLPNRQLPNLD	1.50001	215
AgAbp1	FYNRTAFQLPGDARV	1.50001	216
AgAbp1	APKREAPKPPANTSP	1.00002	217
AgAbp1	LLLLFVPDSPYDPAI	1.00002	218
AgAbp1	TYNRTAFQIPGDQSI	1.00002	219
AgAbp1	TKHKAPPPPPPTAET	1.00002	220
AgAbp1	LYEAMPPTLPHRDWK	1.00002	221
AgAbp1	PPIPNAPLSPAPAVP	0.999985	222
AgAbp1	NFKRLLPRDPSEKSS	0.999985	223
AgAbp1	PELAPKREAPKPPAN	0.500008	224
AgAbp1	KTITLEVESSDTIDN	0.500008	225
AgAbp1	TTAPALPSLPPPPLL	0.499992	226
AgAbp1	SSAAPPPPPRRATPE	0.499992	227
AgAbp1	NSMRPPLLIPAATTK	0.499992	228
AgAbp1	AAAPKHAPPPVPNET	0	229
AgAbp1	APKHAPPPVPNETDN	0	230
AgAbp1	GPPPPLPPPLFPSSS	0	231
AgAbp1	PALPSLPPPPLLNVD	0	232
AgAbp1	PHNPSPFFPPPDFND	0	233
AgAbp1	TEVPIPRRPPPPQAA	0	234
AgAbp1	ISPPASPPPEFDFSK	0	235
AgAbp1	PIVPSSPAPPLPLSG	0	236
AgAbp1	QPPLPSSAPPIPTSH	0	237
AgAbp1	PPIPIVPSSPAPPLP	0	238
AgAbp1	HAPPLPPTAPPPPSL	0	239
AgAbp1	MPAPPPPPPPPPGAF	0	240
AgAbp1	VPKEPAPAPPPEPDM	0	241
AgAbp1	GDHPKGPPPPPPPDE	0	242
AgAbp1	QLMKNLPKIPLLNDI	0	243
AgAbp1	NENKKLPPAPTVFGL	0	244
AgAbp1	EREKALPPIPFTTTL	0	245
AgAbp1	EEEEEHPPLPARRKS	0	246
AgAbp1	DDEDVPPQLPTRTKS	0	247
AgAbp1	VQPTAAPATPPRHIS	0	248
AgAbp1	SSSSSPPPLPTRRDH	0	249
AgAbp1	MTKTPETSPPKRPMG	0	250
AgAbp1	QTREPNEPPPPSPAM	0	251
AgAbp1	FTLPPPPPPPGLDEL	0	252
AgAbp1	DLPLPDLPPEPPTEL	0	253
AgAbp1	VPPPMQPPPIESSNL	0	254
AgAbp1	MFLISPPASPPPEFD	0	255
AgAbp1	APPLPPTAPPPPSLP	0	256
AgAbp1	NPTKSPPPPPSPSTM	0	257
AgAbp1	MSPLGAPPPPPHKDH	0	258
AgAbp1	SPLGAPPPPPHKDHL	0	259
AgAbp1	GDHPKGPPPPPPPPD	0	260
AgAbp1	TPEIPPPLPPKIMVH	0	261
AgAbp1	NFLRLLIGLPSQNEL	0	262
AgAbp1	QFDLKMPSKPIHNLK	0	263
AgAbp1	SAPDIPPRSPNRNAH	0	264
AgAbp1	TPTSGPPLLPPRNTM	0	265
AgAbp1	STPQTMRQAPKRPDA	0	266
AgAbp1	IAPIPMPKPNPTHIS	0	267
AgAbp1	VFQFQMPTTPISTKM	0	268
AgAbp1	WTQRRGPLVVYAEDN	0	269
AgAbp1	NRARYLPQNPDIIAG	0	270
AgAbp1	LLGRKRPVMERVVDI	0	271
AgAbp1	PSRRDSLSIPRAVDA	0	272
AgAbp1	VNFRRIPTGPDSPPT	0	273
AgAbp1	GKKVRPLLVLLLSRA	0	274
AgAbp1	GTIARPLFLVVLFFI	0	275
AgAbp1	NAGIRPKFILALNDE	0	276
AgAbp1	RLSFFFPLDPAYIRN	0	277
AgAbp1	GERSRPLVISILSSA	0	278
AgAbp1	NNFYRPLLRSVLVLL	0	279
AgAbp1	VYTRTAFQIPGDDKI	0	280
AgAbp1	LFMKGTPEFPKSGFS	0	281
AgAbp1	NSVPIMPTLPPRPYI	0	282
AgAbp1	AIPPPVPNRPGGTTN	0	283
AgAbp1	SRQAIPPPVPNRPGG	0	284
AgAbp1	NQARKPFLLPATELS	0	285
AgAbp1	DGNEEKPLLPTRPNK	0	286
AgAbp1	ATNVPVAPPPPPASL	0	287
AgAbp1	VPVAPPPPPASLGQS	0	288
AgAbp1	QPWTDQFEKLEKEVS	0	289
AgAbp1	DTIDNVKSKIQDKEG	0	290
AgAbp1	QDKEGIPPDQQRLIF	0	291
AgAbp1	QRLIFAGKQLEDGRT	0	292
AgBbc1	EVTPKVPERPSRRKT	2178	1
AgBbc1	SSTPTTPERPKRKSG	2105.75	2
AgBbc1	SRQAIPPPVPNRPGG	1963.5	3
AgBbc1	RAPPPVPKKPSSRIA	1600.75	4
AgBbc1	PKRRAPPPVPKKPSS	1436.25	5
AgBbc1	AIPPPVPNRPGGTTN	1375.25	6
AgBbc1	KRRAPPPVPKKPSSR	1317	7
AgBbc1	SGVRLPAPPPPPRRG	1227.25	8
AgBbc1	KFIPSRPAPKPPSSA	1214.75	9
AgBbc1	RPKRRAPPPVPKKPS	1086	10
AgBbc1	GKFIPSRPAPKPPSS	1052.25	11
AgBbc1	DGNEEKPLLPTRPNK	976.875	12
AgBbc1	ERPKRRAPPPVPKKP	935.5	13
AgBbc1	RLPAPPPPPRRGPAP	909	14
AgBbc1	ATKSASPTLPTRRSR	898.75	15
AgBbc1	VRTRRRPPPPPIPST	892	16
AgBbc1	RPVPPPPPMRTTTEG	814.25	17
AgBbc1	RPVPRRPSQPLNTLS	801.125	18
AgBbc1	AATTSTPPLPRRRAT	800.5	19
AgBbc1	SNRRPVPRRPSQPLN	790.25	20
AgBbc1	GSKSGPPPRPKKPST	780	21
AgBbc1	PVLPPPRSPNRPTLS	699.5	22
AgBbc1	SSSSTPPTLPPRRIE	673	23
AgBbc1	RRGPAPPPPPRASRP	646	24
AgBbc1	SKIRPTPRKPSRMAT	642	25
AgBbc1	SSAAPPPPPRRATPE	602.5	26
AgBbc1	QQNRPLPQLPNRNNR	584.75	27
AgBbc1	RPPRPPPKPLHLRTE	558.75	28
AgBbc1	VATSTSPKLPPRGKQ	547.75	29
AgBbc1	RKNRAPPQRPRFNRE	535.5	30
AgBbc1	RTRRRPPPPPIPSTQ	531.25	31
AgBbc1	RNNRPVPPPPPMRTT	518.75	32
AgBbc1	HPRFVSPRIPSRIVK	502.5	33
AgBbc1	SAPDIPPRSPNRNAH	498.5	34
AgBbc1	RKNRAPPQRPRFNRD	475.75	35
AgBbc1	KNRKNLPTIPIRLSG	455.5	36
AgBbc1	QLLNPNRRAPRRPLS	450.75	37
AgBbc1	PAPPPPPRASRPTPN	438.5	38
AgBbc1	RSVKRPRRAPRPVVS	434.25	39
AgBbc1	MARRRLPDRPPNGIG	428	40
AgBbc1	LKRITSPPLPPRADS	427	41
AgBbc1	NSVPIMPTLPPRPYI	393.75	42
AgBbc1	VSKLRSPNTPRRLRK	383.75	43
AgBbc1	SSSSSPPPLPTRRDH	364.25	44
AgBbc1	IHTRRPSSTSQYLIR	353.5	45
AgBbc1	FIRKRAPTPPAPSRS	333.5	46
AgBbc1	FPPKRKPLLRPQRSD	332	47
AgBbc1	TTNRGPPPLPPRANV	301.25	48
AgBbc1	QHQQRQPKRPKRYSL	293	49
AgBbc1	IPSRPAPKPPSSASA	288.75	50
AgBbc1	KDKSRPPRPPPKPLH	282.25	51
AgBbc1	PLQSKIPMLPSRRTM	267	52
AgBbc1	NLKKRPPTAPQRKIS	264.75	53
AgBbc1	NPLPKEPRLPKRKVA	254	54
AgBbc1	NPNRRAPRRPLSTQH	248.25	55
AgBbc1	DAPASKPSVPPRNYF	238.75	56
AgBbc1	IFLRISINFPLNYPN	232.75	57
AgBbc1	RSLRKRPTSPSISGS	232.5	58
AgBbc1	RRRDFGAPANKRPRR	222.75	59
AgBbc1	STPQTMRQAPKRPDA	206.5	60
AgBbc1	APPPPPRRATPEKKP	202	61
AgBbc1	ITHRLRISIPGITGR	199	62
AgBbc1	DKSRPPRPPPKPLHL	193	63
AgBbc1	VTHRLRISIPGITGR	193	64
AgBbc1	QGYPRQPQRPQRYHP	187	65
AgBbc1	VSKLRSPNTPRRLRK	184	66
AgBbc1	QRIRKIPGIPLMSVG	183.5	67
AgBbc1	VRVKKRPLIRPLNSS	183.5	68
AgBbc1	ISNFVPPNLPMRRFK	182.5	69
AgBbc1	QPQRTAPKPPISAPR	170.5	70
AgBbc1	RRRRRPHRIERPLSN	170	71
AgBbc1	QTMRQAPKRPDADVA	169.75	72
AgBbc1	LKPPIGRPPKFPKSP	160.5	73
AgBbc1	APERAVPILPPRNNV	159.5	74
AgBbc1	RMVRRRPLRVQFSAR	151.75	75
AgBbc1	GAGERPRLVPRPINV	148.25	76
AgBbc1	RVTRKRPREPKSTND	146	77
AgBbc1	RKRAPTPPAPSRSEK	145.5	78
AgBbc1	KMSRSPPRPPSLKII	145.25	79
AgBbc1	RRTRLRPPTPLSQLL	144.75	80
AgBbc1	TEVPIPRRPPPPQAA	129.5	81
AgBbc1	TPTSGPPLLPPRNTM	128	82
AgBbc1	TKPTPPPKPSHLKPK	125	83
AgBbc1	FYHRPAPKPPVTKKV	123	84
AgBbc1	ALRRRLPVTRSKINW	122.25	85
AgBbc1	SLSRRRFSLPSMPNV	113.75	86
AgBbc1	APKREAPKPPANTSP	111.5	87
AgBbc1	AGKRRLPLVRFKASD	109	88
AgBbc1	TKIRRRPQQPLTDFT	108.75	89
AgBbc1	TKFRISLGLPVGAIM	108	90
AgBbc1	QRKSLRRPTLSKPAV	108	91
AgBbc1	RVRKTHVPASKRPSG	104.75	92
AgBbc1	RKRRTHLRLPLIRSN	104.75	93
AgBbc1	RRSKSLPTTPGIRSG	104	94
AgBbc1	STKKPRPPVKSKPKH	103.5	95
AgBbc1	GKLKHIPRRPYEIER	101.75	96
AgBbc1	FLIKFTPKFPQSIDH	89.75	97
AgBbc1	AHFQPQRTAPKPPIS	89.75	98
AgBbc1	VGFRLALKFPSRITG	89.25	99
AgBbc1	HRRRRVFSIPSLKSI	88.25	100
AgBbc1	RRASLFPRDPKRLRP	87.5	101
AgBbc1	GATNNAPTLPKRKNP	80.5	102
AgBbc1	IKTRSVPKIPSIESV	78.75	103
AgBbc1	LPMNIQPDLPPRKIM	73.75	104
AgBbc1	LLRRTIPKRPFYHVL	73.75	105
AgBbc1	KWVRRPKLMTPLTFS	73.5	106
AgBbc1	LKHGWKPLRPIKLIS	72.75	107
AgBbc1	RRARRQMGIPTISQV	71.75	108
AgBbc1	NGRRRPKFRVQLSGN	71	109
AgBbc1	AERNYAPRLPRRETS	69.75	110
AgBbc1	FSRRQSMDIPSKNRN	69.75	111
AgBbc1	MKRSRPSRSIPYTTP	65.5	112
AgBbc1	RSRRSSFAYPQQVAI	64	113
AgBbc1	FPGKKSPRLPHRNKK	61.875	114
AgBbc1	KNPRRQLQIPRQQPS	60.75	115
AgBbc1	ALFRLSFFFPLDPAY	59.5	116
AgBbc1	KKAPPPVVKPKPRNF	58	117
AgBbc1	KIRRSSLMIPNPQQF	56.5	118
AgBbc1	ILARAILTIPRVLDK	50	119
AgBbc1	VAPPPLPNRQLPNLD	45.5	120
AgBbc1	SHRLWLYAAPKRPKT	42	121
AgBbc1	TSIEIPKRSPLRFTS	41.5	122
AgBbc1	PSRRDSLSIPRAVDA	41.5	123
AgBbc1	LKVTPGRRAPTISKI	41	124
AgBbc1	RKLRTVPGVPLIHLT	40.75	125
AgBbc1	TKRKRPARLIFYDSK	40.25	126
AgBbc1	IRMPSNPALPKKLLN	40	127
AgBbc1	YLTRPLPSTPNEDSR	39.5	128
AgBbc1	VQKRKLPLPGSIASA	39.25	129
AgBbc1	RFKRHRLEFPFNESE	38.5	130
AgBbc1	VQQDSLPKLPFRSWG	38.25	131
AgBbc1	RSKRLFPVRPMATAH	36.25	132
AgBbc1	RRSKSLPITPKSIFN	30.75	133
AgBbc1	YVRRRPRVRLEPLLS	30.5	134
AgBbc1	KLSRGRYGLPLSSRP	30	135
AgBbc1	GLRRARYKFPGQQKI	30	136
AgBbc1	LLIRWLILMPLVGSR	29.5	137
AgBbc1	IQKESTLHLVLRLRG	28.625	138
AgBbc1	LLGRKRPVMERVVDI	27	139
AgBbc1	KDKKTKPTPPPKPSH	26.75	140
AgBbc1	GQYRRTIVIPRRFFT	25.5	141
AgBbc1	KRKRRLPVSEDTNTK	25	142
AgBbc1	DKKTKPTPPPKPSHL	24.75	143
AgBbc1	LRIKRKPVQTFFEFI	24.25	144
AgBbc1	IKKRNKIRLPSGSPE	23.75	145
AgBbc1	EEEEEHPPLPARRKS	23.25	146
AgBbc1	KKIRLIFTYPSTVGR	22.75	147
AgBbc1	GRLRPKRIAPWHLIQ	22.75	148
AgBbc1	NHSRSLFSLPGNQQS	21.5	149
AgBbc1	YSRKKLPVVLSKMTL	21.5	150
AgBbc1	NTMKKRPAPPSLPSL	21	151
AgBbc1	RRLRDKYKLPIVDAD	20.75	152
AgBbc1	TIRRRAPLSLLESHT	20	153
AgBbc1	PLRRTVMSLPGNHDI	19.625	154
AgBbc1	KRRTSLFPWLHKPGI	19.25	155
AgBbc1	KTRLRPAFIQQLWSS	18.75	156
AgBbc1	LASNSPPVYPKRIRH	18.25	157
AgBbc1	TSFKGRPKPPKTLKH	17.75	158
AgBbc1	RKQRSIPLSPIVPES	17	159
AgBbc1	KTKQQKPAIPQKKSF	16.5	160
AgBbc1	NMLSRPRLAKLPSIR	16.5	161
AgBbc1	KRKRFNLLLPKPYLT	16.5	162
AgBbc1	ISRRRLPVIMHRLKM	16.25	163
AgBbc1	SRSKPLPLTPNSKYN	15.25	164
AgBbc1	GERSRPLVISILSSA	14.75	165
AgBbc1	DDEDVPPQLPTRTKS	14.5	166
AgBbc1	RTIRKLPLMSLSEYF	14.5	167
AgBbc1	LRWRHKFFLPAIAAI	14.25	168
AgBbc1	GRSRLFPHSPLGRSS	13.75	169
AgBbc1	NSMRPPLLIPAATTK	13.5	170
AgBbc1	WRPRIVPILPYITRL	13.5	171
AgBbc1	NMLKKKPLKKPLKRF	12.5	172
AgBbc1	LFMKGTPEFPKSGFS	12.5	173
AgBbc1	NRPAIRIPSLKKPAL	12.5	174
AgBbc1	NFFRKKLGIPRKLKR	12	175
AgBbc1	YHSRRHPLALGFKYV	12	176
AgBbc1	LEFRAILFIPKRAPF	11.75	177
AgBbc1	YRRKSIPFAPHQITA	11.5	178
AgBbc1	PSTMDFPKLPSFQNS	10.5	179
AgBbc1	NIKVLLNPKLGKPVK	10.25	180
AgBbc1	VFQFQMPTTPISTKM	10	181
AgBbc1	KKEKKPPKIPKKVYT	9.5	182
AgBbc1	PSRRAPLQLPQLVNK	8.5	183
AgBbc1	MAMRPIPPLPTESEY	8	184
AgBbc1	NLPKRKPPKLQGPFS	7.74999	185
AgBbc1	PKMLPIPSKPTLFDL	7.49999	186
AgBbc1	WTQRRGPLVVYAEDN	7	187
AgBbc1	SRYRRPLTLLLLKPF	6	188
AgBbc1	LKQRFFLMFPKSIIW	6	189
AgBbc1	RLSRLLLSLPPESFT	5.50001	190
AgBbc1	QLMKNLPKIPLLNDI	5.5	191
AgBbc1	LSKRLPLRFPEHTSS	5.5	192
AgBbc1	MTKTPETSPPKRPMG	5.25	193
AgBbc1	DRIRMFIRFPKFLLE	5.00002	194
AgBbc1	QNTPPLPPKPKSPHL	4.75	195
AgBbc1	MQIFVKTLTGKTITL	4.50001	196
AgBbc1	NFLRLLIGLPSQNEL	4.25	197
AgBbc1	DHPKGPPPPPPPDEK	3.75001	198
AgBbc1	FFRRSELYLPNSSKA	3.75	199
AgBbc1	PHNPSPFFPPPDFND	3.00001	200
AgBbc1	NAGIRPKFILALNDE	2.75	201
AgBbc1	ATNVPVAPPPPPASL	2.75	202
AgBbc1	HVRRSILALPLGVLL	2.75	203
AgBbc1	VPPPMQPPPIESSNL	2.50001	204
AgBbc1	LYEAMPPTLPHRDWK	2.50001	205
AgBbc1	PSPSSSPPPIPKTAN	2.49999	206
AgBbc1	VNFRRIPTGPDSPPT	2.49999	207
AgBbc1	RLSFFFPLDPAYIRN	2.25	208
AgBbc1	NRLRKRLNLPSEISI	2	209
AgBbc1	HGKRRAPLLLAKLDV	2	210
AgBbc1	SKAKRPKFLLDLQIK	1.99999	211
AgBbc1	KRNRLKILLPFLEQS	1.74999	212
AgBbc1	TPRLSLPRLPNKHHW	1.50001	213
AgBbc1	NNNKMRPHLPPLSSG	1.49999	214
AgBbc1	LPPPPPPPPPPPLPQ	1.25001	215
AgBbc1	GTIARPLFLVVLFFI	1.24999	216
AgBbc1	GDHPKGPPPPPPPDE	1	217
AgBbc1	NFKRLLPRDPSEKSS	0.750005	218
AgBbc1	NLDRSKISLPDFDDE	0.750005	219
AgBbc1	LLLLFVPDSPYDPAI	0.749995	220
AgBbc1	PPLPRAPPVPPATFE	0.50001	221
AgBbc1	QFDLKMPSKPIHNLK	0.50001	222
AgBbc1	SKSRLLIELPEGFFT	0.50001	223
AgBbc1	FYNRTAFQLPGDARV	0.50001	224
AgBbc1	VPKEPAPAPPPEPDM	0.5	225
AgBbc1	PALPSLPPPPLLNVD	0.499993	226
AgBbc1	PPPPPPPPPPPLPQS	0.499993	227
AgBbc1	AVPPPPPPPPLPESL	0.499993	228
AgBbc1	NILKRRPLKLEAPSK	0.250004	229
AgBbc1	ANNQGPPNLPARDKS	0.249996	230
AgBbc1	MPAPPPPPPPPPGAF	3.81464e-06	231
AgBbc1	AAAPKHAPPPVPNET	0	232
AgBbc1	APKHAPPPVPNETDN	0	233
AgBbc1	GPPPPLPPPLFPSSS	0	234
AgBbc1	TTAPALPSLPPPPLL	0	235
AgBbc1	PPPPPPPPPPLPQSL	0	236
AgBbc1	VNIPSPSSSPPPIPK	0	237
AgBbc1	VPPVPLPFGIPPFPM	0	238
AgBbc1	ISPPASPPPEFDFSK	0	239
AgBbc1	PIVPSSPAPPLPLSG	0	240
AgBbc1	QPPLPSSAPPIPTSH	0	241
AgBbc1	PPIPIVPSSPAPPLP	0	242
AgBbc1	HAPPLPPTAPPPPSL	0	243
AgBbc1	IVNKPLPPLPVAGSS	0	244
AgBbc1	NENKKLPPAPTVFGL	0	245
AgBbc1	EREKALPPIPFTTTL	0	246
AgBbc1	DLFKPLPEPPTELGR	0	247
AgBbc1	VQPTAAPATPPRHIS	0	248
AgBbc1	ALKQKKIPPPFKPHL	0	249
AgBbc1	AAHKTKPSIPPKKVE	0	250
AgBbc1	QTREPNEPPPPSPAM	0	251
AgBbc1	DTFLPPPPPPPSNFE	0	252
AgBbc1	VDFTLPPPPPPPGLD	0	253
AgBbc1	DFTLPPPPPPPGLDE	0	254
AgBbc1	FTLPPPPPPPGLDEL	0	255
AgBbc1	DLPLPDLPPEPPTEL	0	256
AgBbc1	MFLISPPASPPPEFD	0	257
AgBbc1	APPLPPTAPPPPSLP	0	258
AgBbc1	NPTKSPPPPPSPSTM	0	259
AgBbc1	PPIPNAPLSPAPAVP	0	260
AgBbc1	MSPLGAPPPPPHKDH	0	261
AgBbc1	SPLGAPPPPPHKDHL	0	262
AgBbc1	GDHPKGPPPPPPPPD	0	263
AgBbc1	TPEIPPPLPPKIMVH	0	264
AgBbc1	NNQRRKPLLLNIGDH	0	265
AgBbc1	FVLRYYILIPHEQWD	0	266
AgBbc1	QQEQNTPPLPPKPKS	0	267
AgBbc1	EQEEIAPSLPSRNSI	0	268
AgBbc1	EAEEAAPQLPSRSSA	0	269
AgBbc1	PELAPKREAPKPPAN	0	270
AgBbc1	IAPIPMPKPNPTHIS	0	271
AgBbc1	NRARYLPQNPDIIAG	0	272
AgBbc1	RRRIAYPFYPFKKLG	0	273
AgBbc1	GKKVRPLLVLLLSRA	0	274
AgBbc1	LTRRFPFLFPFDTRM	0	275
AgBbc1	VLRFLGFPLPIFEKG	0	276
AgBbc1	NNFYRPLLRSVLVLL	0	277
AgBbc1	HKVLRPFLLRRLKKD	0	278
AgBbc1	VYTRTAFQIPGDDKI	0	279
AgBbc1	LYKRKPILLPDPKPL	0	280
AgBbc1	NQARKPFLLPATELS	0	281
AgBbc1	VKPRQLFPIPLNKVD	0	282
AgBbc1	TYNRTAFQIPGDQSI	0	283
AgBbc1	NVLRKILEIPLHSFS	0	284
AgBbc1	VPVAPPPPPASLGQS	0	285
AgBbc1	TKHKAPPPPPPTAET	0	286
AgBbc1	QPWTDQFEKLEKEVS	0	287
AgBbc1	KTITLEVESSDTIDN	0	288
AgBbc1	DTIDNVKSKIQDKEG	0	289
AgBbc1	QDKEGIPPDQQRLIF	0	290
AgBbc1	QRLIFAGKQLEDGRT	0	291
AgBbc1	EDGRTLSDYNIQKES	0	292
AgBem1-D1	IFLRISINFPLNYPN	952.5	1
AgBem1-D1	KMSRSPPRPPSLKII	707	2
AgBem1-D1	FLIKFTPKFPQSIDH	681	3
AgBem1-D1	VGFRLALKFPSRITG	596.5	4
AgBem1-D1	FSRRQSMDIPSKNRN	557	5
AgBem1-D1	STPQTMRQAPKRPDA	540.5	6
AgBem1-D1	IQKESTLHLVLRLRG	539	7
AgBem1-D1	PKMLPIPSKPTLFDL	490.5	8
AgBem1-D1	ALFRLSFFFPLDPAY	487	9
AgBem1-D1	RMVRRRPLRVQFSAR	477	10
AgBem1-D1	VRTRRRPPPPPIPST	472	11
AgBem1-D1	NSMRPPLLIPAATTK	450	12
AgBem1-D1	RKNRAPPQRPRFNRD	438	13
AgBem1-D1	IRMPSNPALPKKLLN	431	14
AgBem1-D1	TKFRISLGLPVGAIM	429	15
AgBem1-D1	HRRRRVFSIPSLKSI	425.5	16
AgBem1-D1	SLSRRRFSLPSMPNV	418	17
AgBem1-D1	RRGPAPPPPPRASRP	410.5	18
AgBem1-D1	NTMKKRPAPPSLPSL	405	19
AgBem1-D1	NMLSRPRLAKLPSIR	393.5	20
AgBem1-D1	NMLKKKPLKKPLKRF	381.5	21
AgBem1-D1	RKNRAPPQRPRFNRE	379	22
AgBem1-D1	RRSKSLPITPKSIFN	373.5	23
AgBem1-D1	QTMRQAPKRPDADVA	369	24
AgBem1-D1	RLSRLLLSLPPESFT	356	25
AgBem1-D1	RRSKSLPTTPGIRSG	348	26
AgBem1-D1	FIRKRAPTPPAPSRS	339.5	27
AgBem1-D1	NGRRRPKFRVQLSGN	339	28
AgBem1-D1	GKFIPSRPAPKPPSS	328.5	29
AgBem1-D1	QLLNPNRRAPRRPLS	328	30
AgBem1-D1	KRKRRLPVSEDTNTK	322	31
AgBem1-D1	RVTRKRPREPKSTND	321.5	32
AgBem1-D1	ITHRLRISIPGITGR	313.5	33
AgBem1-D1	RTRRRPPPPPIPSTQ	308	34
AgBem1-D1	PLRRTVMSLPGNHDI	302	35
AgBem1-D1	QLMKNLPKIPLLNDI	301	36
AgBem1-D1	AGKRRLPLVRFKASD	301	37
AgBem1-D1	VPPVPLPFGIPPFPM	288.5	38
AgBem1-D1	NNNKMRPHLPPLSSG	288	39
AgBem1-D1	LLIRWLILMPLVGSR	284	40
AgBem1-D1	KRRAPPPVPKKPSSR	274	41
AgBem1-D1	LPMNIQPDLPPRKIM	263	42
AgBem1-D1	IHTRRPSSTSQYLIR	254	43
AgBem1-D1	RRARRQMGIPTISQV	252	44
AgBem1-D1	VRVKKRPLIRPLNSS	244	45
AgBem1-D1	NLPKRKPPKLQGPFS	243.5	46
AgBem1-D1	KKIRLIFTYPSTVGR	241	47
AgBem1-D1	VPPPMQPPPIESSNL	238.5	48
AgBem1-D1	KIRRSSLMIPNPQQF	234.5	49
AgBem1-D1	LFMKGTPEFPKSGFS	223.5	50
AgBem1-D1	PKRRAPPPVPKKPSS	221	51
AgBem1-D1	LRIKRKPVQTFFEFI	212	52
AgBem1-D1	QRKSLRRPTLSKPAV	210.5	53
AgBem1-D1	RPVPPPPPMRTTTEG	201	54
AgBem1-D1	LEFRAILFIPKRAPF	198	55
AgBem1-D1	FVLRYYILIPHEQWD	190.5	56
AgBem1-D1	HPRFVSPRIPSRIVK	182	57
AgBem1-D1	KTRLRPAFIQQLWSS	181	58
AgBem1-D1	RRRDFGAPANKRPRR	179	59
AgBem1-D1	MQIFVKTLTGKTITL	177.5	60
AgBem1-D1	FPPKRKPLLRPQRSD	170	61
AgBem1-D1	RRASLFPRDPKRLRP	169	62
AgBem1-D1	KWVRRPKLMTPLTFS	169	63
AgBem1-D1	RPKRRAPPPVPKKPS	166	64
AgBem1-D1	ILARAILTIPRVLDK	162	65
AgBem1-D1	MAMRPIPPLPTESEY	155	66
AgBem1-D1	VSKLRSPNTPRRLRK	154	67
AgBem1-D1	DRIRMFIRFPKFLLE	153	68
AgBem1-D1	MKRSRPSRSIPYTTP	152.5	69
AgBem1-D1	KNRKNLPTIPIRLSG	143.5	70
AgBem1-D1	MARRRLPDRPPNGIG	143	71
AgBem1-D1	ALRRRLPVTRSKINW	140	72
AgBem1-D1	RLPAPPPPPRRGPAP	139.5	73
AgBem1-D1	RRRRRPHRIERPLSN	136	74
AgBem1-D1	NPNRRAPRRPLSTQH	135.5	75
AgBem1-D1	KRKRFNLLLPKPYLT	135.5	76
AgBem1-D1	ATKSASPTLPTRRSR	133	77
AgBem1-D1	NFLRLLIGLPSQNEL	132	78
AgBem1-D1	VFQFQMPTTPISTKM	131.5	79
AgBem1-D1	RKRRTHLRLPLIRSN	130	80
AgBem1-D1	RNNRPVPPPPPMRTT	129	81
AgBem1-D1	QPQRTAPKPPISAPR	128.5	82
AgBem1-D1	NRLRKRLNLPSEISI	125.5	83
AgBem1-D1	VTHRLRISIPGITGR	125.5	84
AgBem1-D1	ISNFVPPNLPMRRFK	124.5	85
AgBem1-D1	RLSFFFPLDPAYIRN	121	86
AgBem1-D1	RFKRHRLEFPFNESE	120	87
AgBem1-D1	RSLRKRPTSPSISGS	117.5	88
AgBem1-D1	RSVKRPRRAPRPVVS	116	89
AgBem1-D1	RPPRPPPKPLHLRTE	113	90
AgBem1-D1	RRTRLRPPTPLSQLL	113	91
AgBem1-D1	QHQQRQPKRPKRYSL	112.5	92
AgBem1-D1	RKRAPTPPAPSRSEK	112	93
AgBem1-D1	SHRLWLYAAPKRPKT	110	94
AgBem1-D1	WRPRIVPILPYITRL	108	95
AgBem1-D1	RTIRKLPLMSLSEYF	105.5	96
AgBem1-D1	NFKRLLPRDPSEKSS	105	97
AgBem1-D1	QFDLKMPSKPIHNLK	103	98
AgBem1-D1	NSVPIMPTLPPRPYI	102.5	99
AgBem1-D1	WTQRRGPLVVYAEDN	102	100
AgBem1-D1	LKQRFFLMFPKSIIW	102	101
AgBem1-D1	KRNRLKILLPFLEQS	101.5	102
AgBem1-D1	QQNRPLPQLPNRNNR	98.5	103
AgBem1-D1	KFIPSRPAPKPPSSA	98	104
AgBem1-D1	NHSRSLFSLPGNQQS	96.5	105
AgBem1-D1	NFFRKKLGIPRKLKR	94	106
AgBem1-D1	RSRRSSFAYPQQVAI	91.5	107
AgBem1-D1	RSKRLFPVRPMATAH	89	108
AgBem1-D1	PSTMDFPKLPSFQNS	88.5	109
AgBem1-D1	GRSRLFPHSPLGRSS	88.5	110
AgBem1-D1	ERPKRRAPPPVPKKP	86.5	111
AgBem1-D1	YHSRRHPLALGFKYV	86	112
AgBem1-D1	TKRKRPARLIFYDSK	82	113
AgBem1-D1	VSKLRSPNTPRRLRK	78	114
AgBem1-D1	RKQRSIPLSPIVPES	77	115
AgBem1-D1	GLRRARYKFPGQQKI	75	116
AgBem1-D1	KNPRRQLQIPRQQPS	73	117
AgBem1-D1	GERSRPLVISILSSA	73	118
AgBem1-D1	EREKALPPIPFTTTL	71	119
AgBem1-D1	MFLISPPASPPPEFD	70	120
AgBem1-D1	RPVPRRPSQPLNTLS	68.5	121
AgBem1-D1	FYHRPAPKPPVTKKV	68	122
AgBem1-D1	NPLPKEPRLPKRKVA	66.5	123
AgBem1-D1	GSKSGPPPRPKKPST	66.5	124
AgBem1-D1	MTKTPETSPPKRPMG	66.5	125
AgBem1-D1	ISRRRLPVIMHRLKM	66	126
AgBem1-D1	NILKRRPLKLEAPSK	65	127
AgBem1-D1	QRIRKIPGIPLMSVG	63.5	128
AgBem1-D1	LKVTPGRRAPTISKI	63.5	129
AgBem1-D1	YVRRRPRVRLEPLLS	62.5	130
AgBem1-D1	KDKKTKPTPPPKPSH	60.5	131
AgBem1-D1	SKAKRPKFLLDLQIK	60	132
AgBem1-D1	LKRITSPPLPPRADS	59	133
AgBem1-D1	AHFQPQRTAPKPPIS	58.75	134
AgBem1-D1	PSRRDSLSIPRAVDA	56	135
AgBem1-D1	IKKRNKIRLPSGSPE	55	136
AgBem1-D1	NRPAIRIPSLKKPAL	54.5	137
AgBem1-D1	TTNRGPPPLPPRANV	53.5	138
AgBem1-D1	LRWRHKFFLPAIAAI	52.5	139
AgBem1-D1	GQYRRTIVIPRRFFT	52	140
AgBem1-D1	RRLRDKYKLPIVDAD	52	141
AgBem1-D1	RAPPPVPKKPSSRIA	51.5	142
AgBem1-D1	RVRKTHVPASKRPSG	48.5	143
AgBem1-D1	FPGKKSPRLPHRNKK	47.5	144
AgBem1-D1	APERAVPILPPRNNV	47.5	145
AgBem1-D1	SKIRPTPRKPSRMAT	47	146
AgBem1-D1	LTRRFPFLFPFDTRM	47	147
AgBem1-D1	TIRRRAPLSLLESHT	46.5	148
AgBem1-D1	YSRKKLPVVLSKMTL	45.5	149
AgBem1-D1	AERNYAPRLPRRETS	44.75	150
AgBem1-D1	KKAPPPVVKPKPRNF	44.5	151
AgBem1-D1	LLRRTIPKRPFYHVL	44.5	152
AgBem1-D1	PVLPPPRSPNRPTLS	43	153
AgBem1-D1	SSSSTPPTLPPRRIE	42	154
AgBem1-D1	LLGRKRPVMERVVDI	41	155
AgBem1-D1	RKLRTVPGVPLIHLT	41	156
AgBem1-D1	PPLPRAPPVPPATFE	40.5	157
AgBem1-D1	IKTRSVPKIPSIESV	40	158
AgBem1-D1	HVRRSILALPLGVLL	39	159
AgBem1-D1	KLSRGRYGLPLSSRP	37	160
AgBem1-D1	SGVRLPAPPPPPRRG	36	161
AgBem1-D1	IPSRPAPKPPSSASA	35	162
AgBem1-D1	APKREAPKPPANTSP	34	163
AgBem1-D1	GTIARPLFLVVLFFI	33	164
AgBem1-D1	TKIRRRPQQPLTDFT	32	165
AgBem1-D1	FFRRSELYLPNSSKA	31.5	166
AgBem1-D1	GPPPPLPPPLFPSSS	31	167
AgBem1-D1	KDKSRPPRPPPKPLH	30	168
AgBem1-D1	NLKKRPPTAPQRKIS	28.5	169
AgBem1-D1	PPPPPPPPPPPLPQS	28	170
AgBem1-D1	VNIPSPSSSPPPIPK	28	171
AgBem1-D1	LKPPIGRPPKFPKSP	27	172
AgBem1-D1	LLLLFVPDSPYDPAI	27	173
AgBem1-D1	PLQSKIPMLPSRRTM	26.5	174
AgBem1-D1	NPTKSPPPPPSPSTM	26	175
AgBem1-D1	HGKRRAPLLLAKLDV	26	176
AgBem1-D1	PSRRAPLQLPQLVNK	26	177
AgBem1-D1	APPPPPRRATPEKKP	24.5	178
AgBem1-D1	VLRFLGFPLPIFEKG	24.5	179
AgBem1-D1	NQARKPFLLPATELS	23.5	180
AgBem1-D1	GAGERPRLVPRPINV	23	181
AgBem1-D1	RRRIAYPFYPFKKLG	22	182
AgBem1-D1	YRRKSIPFAPHQITA	21.5	183
AgBem1-D1	GRLRPKRIAPWHLIQ	21	184
AgBem1-D1	PAPPPPPRASRPTPN	19.5	185
AgBem1-D1	PPIPNAPLSPAPAVP	18.5	186
AgBem1-D1	PHNPSPFFPPPDFND	16.5	187
AgBem1-D1	SRSKPLPLTPNSKYN	16	188
AgBem1-D1	VAPPPLPNRQLPNLD	16	189
AgBem1-D1	GATNNAPTLPKRKNP	15	190
AgBem1-D1	VPVAPPPPPASLGQS	15	191
AgBem1-D1	QPWTDQFEKLEKEVS	15	192
AgBem1-D1	VKPRQLFPIPLNKVD	14.5	193
AgBem1-D1	GKLKHIPRRPYEIER	14	194
AgBem1-D1	LYEAMPPTLPHRDWK	13.5	195
AgBem1-D1	EVTPKVPERPSRRKT	13	196
AgBem1-D1	KRRTSLFPWLHKPGI	13	197
AgBem1-D1	VNFRRIPTGPDSPPT	13	198
AgBem1-D1	LKHGWKPLRPIKLIS	12	199
AgBem1-D1	SNRRPVPRRPSQPLN	12	200
AgBem1-D1	NAGIRPKFILALNDE	11.5	201
AgBem1-D1	TSIEIPKRSPLRFTS	9.00002	202
AgBem1-D1	VATSTSPKLPPRGKQ	8.49999	203
AgBem1-D1	KKEKKPPKIPKKVYT	8	204
AgBem1-D1	NNFYRPLLRSVLVLL	7.99998	205
AgBem1-D1	PELAPKREAPKPPAN	7.50001	206
AgBem1-D1	VQKRKLPLPGSIASA	7.25	207
AgBem1-D1	IAPIPMPKPNPTHIS	7.00002	208
AgBem1-D1	KTKQQKPAIPQKKSF	7	209
AgBem1-D1	NLDRSKISLPDFDDE	5.50001	210
AgBem1-D1	IVNKPLPPLPVAGSS	5.49999	211
AgBem1-D1	PSPSSSPPPIPKTAN	4.99998	212
AgBem1-D1	NIKVLLNPKLGKPVK	4	213
AgBem1-D1	ALKQKKIPPPFKPHL	3.99998	214
AgBem1-D1	VQQDSLPKLPFRSWG	3.50001	215
AgBem1-D1	ANNQGPPNLPARDKS	3.49999	216
AgBem1-D1	SSSSSPPPLPTRRDH	2	217
AgBem1-D1	DAPASKPSVPPRNYF	2	218
AgBem1-D1	DDEDVPPQLPTRTKS	1	219
AgBem1-D1	STKKPRPPVKSKPKH	0.999985	220
AgBem1-D1	SRYRRPLTLLLLKPF	0.499992	221
AgBem1-D1	SRQAIPPPVPNRPGG	0.499992	222
AgBem1-D1	AAAPKHAPPPVPNET	0	223
AgBem1-D1	APKHAPPPVPNETDN	0	224
AgBem1-D1	TTAPALPSLPPPPLL	0	225
AgBem1-D1	PALPSLPPPPLLNVD	0	226
AgBem1-D1	TEVPIPRRPPPPQAA	0	227
AgBem1-D1	AVPPPPPPPPLPESL	0	228
AgBem1-D1	LPPPPPPPPPPPLPQ	0	229
AgBem1-D1	PPPPPPPPPPLPQSL	0	230
AgBem1-D1	ISPPASPPPEFDFSK	0	231
AgBem1-D1	PIVPSSPAPPLPLSG	0	232
AgBem1-D1	QPPLPSSAPPIPTSH	0	233
AgBem1-D1	PPIPIVPSSPAPPLP	0	234
AgBem1-D1	HAPPLPPTAPPPPSL	0	235
AgBem1-D1	MPAPPPPPPPPPGAF	0	236
AgBem1-D1	VPKEPAPAPPPEPDM	0	237
AgBem1-D1	GDHPKGPPPPPPPDE	0	238
AgBem1-D1	DHPKGPPPPPPPDEK	0	239
AgBem1-D1	TPRLSLPRLPNKHHW	0	240
AgBem1-D1	NENKKLPPAPTVFGL	0	241
AgBem1-D1	DLFKPLPEPPTELGR	0	242
AgBem1-D1	AATTSTPPLPRRRAT	0	243
AgBem1-D1	EEEEEHPPLPARRKS	0	244
AgBem1-D1	VQPTAAPATPPRHIS	0	245
AgBem1-D1	QNTPPLPPKPKSPHL	0	246
AgBem1-D1	TSFKGRPKPPKTLKH	0	247
AgBem1-D1	DKSRPPRPPPKPLHL	0	248
AgBem1-D1	DKKTKPTPPPKPSHL	0	249
AgBem1-D1	TKPTPPPKPSHLKPK	0	250
AgBem1-D1	AAHKTKPSIPPKKVE	0	251
AgBem1-D1	QTREPNEPPPPSPAM	0	252
AgBem1-D1	DTFLPPPPPPPSNFE	0	253
AgBem1-D1	VDFTLPPPPPPPGLD	0	254
AgBem1-D1	DFTLPPPPPPPGLDE	0	255
AgBem1-D1	FTLPPPPPPPGLDEL	0	256
AgBem1-D1	DLPLPDLPPEPPTEL	0	257
AgBem1-D1	APPLPPTAPPPPSLP	0	258
AgBem1-D1	MSPLGAPPPPPHKDH	0	259
AgBem1-D1	SPLGAPPPPPHKDHL	0	260
AgBem1-D1	GDHPKGPPPPPPPPD	0	261
AgBem1-D1	TPEIPPPLPPKIMVH	0	262
AgBem1-D1	NNQRRKPLLLNIGDH	0	263
AgBem1-D1	QQEQNTPPLPPKPKS	0	264
AgBem1-D1	SSAAPPPPPRRATPE	0	265
AgBem1-D1	EQEEIAPSLPSRNSI	0	266
AgBem1-D1	EAEEAAPQLPSRSSA	0	267
AgBem1-D1	LASNSPPVYPKRIRH	0	268
AgBem1-D1	QGYPRQPQRPQRYHP	0	269
AgBem1-D1	SAPDIPPRSPNRNAH	0	270
AgBem1-D1	SSTPTTPERPKRKSG	0	271
AgBem1-D1	TPTSGPPLLPPRNTM	0	272
AgBem1-D1	YLTRPLPSTPNEDSR	0	273
AgBem1-D1	NRARYLPQNPDIIAG	0	274
AgBem1-D1	LSKRLPLRFPEHTSS	0	275
AgBem1-D1	SKSRLLIELPEGFFT	0	276
AgBem1-D1	GKKVRPLLVLLLSRA	0	277
AgBem1-D1	HKVLRPFLLRRLKKD	0	278
AgBem1-D1	VYTRTAFQIPGDDKI	0	279
AgBem1-D1	LYKRKPILLPDPKPL	0	280
AgBem1-D1	FYNRTAFQLPGDARV	0	281
AgBem1-D1	AIPPPVPNRPGGTTN	0	282
AgBem1-D1	TYNRTAFQIPGDQSI	0	283
AgBem1-D1	DGNEEKPLLPTRPNK	0	284
AgBem1-D1	NVLRKILEIPLHSFS	0	285
AgBem1-D1	ATNVPVAPPPPPASL	0	286
AgBem1-D1	TKHKAPPPPPPTAET	0	287
AgBem1-D1	KTITLEVESSDTIDN	0	288
AgBem1-D1	DTIDNVKSKIQDKEG	0	289
AgBem1-D1	QDKEGIPPDQQRLIF	0	290
AgBem1-D1	QRLIFAGKQLEDGRT	0	291
AgBem1-D1	EDGRTLSDYNIQKES	0	292
AgBoi2	IFLRISINFPLNYPN	321	1
AgBoi2	KKIRLIFTYPSTVGR	299	2
AgBoi2	ALFRLSFFFPLDPAY	293	3
AgBoi2	NVLRKILEIPLHSFS	293	4
AgBoi2	IQKESTLHLVLRLRG	290	5
AgBoi2	LKPPIGRPPKFPKSP	287	6
AgBoi2	VPKEPAPAPPPEPDM	286	7
AgBoi2	GATNNAPTLPKRKNP	286	8
AgBoi2	GDHPKGPPPPPPPDE	285	9
AgBoi2	AAAPKHAPPPVPNET	284	10
AgBoi2	SSSSSPPPLPTRRDH	283	11
AgBoi2	GRSRLFPHSPLGRSS	283	12
AgBoi2	RRASLFPRDPKRLRP	283	13
AgBoi2	EDGRTLSDYNIQKES	283	14
AgBoi2	SNRRPVPRRPSQPLN	282	15
AgBoi2	APKHAPPPVPNETDN	281	16
AgBoi2	DHPKGPPPPPPPDEK	280	17
AgBoi2	TKFRISLGLPVGAIM	280	18
AgBoi2	RRARRQMGIPTISQV	280	19
AgBoi2	NNNKMRPHLPPLSSG	280	20
AgBoi2	FPGKKSPRLPHRNKK	279	21
AgBoi2	YVRRRPRVRLEPLLS	279	22
AgBoi2	SKSRLLIELPEGFFT	279	23
AgBoi2	TTAPALPSLPPPPLL	278	24
AgBoi2	TPRLSLPRLPNKHHW	278	25
AgBoi2	KKAPPPVVKPKPRNF	278	26
AgBoi2	QNTPPLPPKPKSPHL	278	27
AgBoi2	PLRRTVMSLPGNHDI	278	28
AgBoi2	RPVPRRPSQPLNTLS	278	29
AgBoi2	VRVKKRPLIRPLNSS	278	30
AgBoi2	KRKRFNLLLPKPYLT	278	31
AgBoi2	MQIFVKTLTGKTITL	278	32
AgBoi2	QLMKNLPKIPLLNDI	277	33
AgBoi2	ATKSASPTLPTRRSR	277	34
AgBoi2	KKEKKPPKIPKKVYT	277	35
AgBoi2	NLKKRPPTAPQRKIS	277	36
AgBoi2	EVTPKVPERPSRRKT	277	37
AgBoi2	RFKRHRLEFPFNESE	277	38
AgBoi2	NILKRRPLKLEAPSK	277	39
AgBoi2	GPPPPLPPPLFPSSS	276	40
AgBoi2	PALPSLPPPPLLNVD	276	41
AgBoi2	SRSKPLPLTPNSKYN	276	42
AgBoi2	TPTSGPPLLPPRNTM	276	43
AgBoi2	KNPRRQLQIPRQQPS	276	44
AgBoi2	PHNPSPFFPPPDFND	275	45
AgBoi2	IAPIPMPKPNPTHIS	275	46
AgBoi2	IRMPSNPALPKKLLN	275	47
AgBoi2	RRRIAYPFYPFKKLG	275	48
AgBoi2	GTIARPLFLVVLFFI	275	49
AgBoi2	NAGIRPKFILALNDE	275	50
AgBoi2	VYTRTAFQIPGDDKI	275	51
AgBoi2	LFMKGTPEFPKSGFS	275	52
AgBoi2	HPRFVSPRIPSRIVK	275	53
AgBoi2	FSRRQSMDIPSKNRN	275	54
AgBoi2	NIKVLLNPKLGKPVK	275	55
AgBoi2	VSKLRSPNTPRRLRK	275	56
AgBoi2	RRSKSLPTTPGIRSG	274	57
AgBoi2	SKIRPTPRKPSRMAT	274	58
AgBoi2	LRIKRKPVQTFFEFI	274	59
AgBoi2	GKKVRPLLVLLLSRA	274	60
AgBoi2	FHLNPKRSAVLYDRP	274	61
AgBoi2	PSRRAPLQLPQLVNK	274	62
AgBoi2	NSVPIMPTLPPRPYI	274	63
AgBoi2	NMLSRPRLAKLPSIR	274	64
AgBoi2	AAHKTKPSIPPKKVE	273	65
AgBoi2	NNQRRKPLLLNIGDH	273	66
AgBoi2	SRYRRPLTLLLLKPF	273	67
AgBoi2	HRRRRVFSIPSLKSI	273	68
AgBoi2	RSLRKRPTSPSISGS	273	69
AgBoi2	RRTRLRPPTPLSQLL	273	70
AgBoi2	GAGERPRLVPRPINV	273	71
AgBoi2	NLDRSKISLPDFDDE	273	72
AgBoi2	YYNRQELALPKRMSS	273	73
AgBoi2	VKPRQLFPIPLNKVD	273	74
AgBoi2	KTITLEVESSDTIDN	273	75
AgBoi2	TEVPIPRRPPPPQAA	272	76
AgBoi2	NPNRRAPRRPLSTQH	272	77
AgBoi2	ANNQGPPNLPARDKS	272	78
AgBoi2	LLGRKRPVMERVVDI	272	79
AgBoi2	ISRRRLPVIMHRLKM	272	80
AgBoi2	RRRRRPHRIERPLSN	272	81
AgBoi2	LLIRWLILMPLVGSR	272	82
AgBoi2	VTHRLRISIPGITGR	272	83
AgBoi2	LYKRKPILLPDPKPL	272	84
AgBoi2	YSRKKLPVVLSKMTL	272	85
AgBoi2	TYNRTAFQIPGDQSI	272	86
AgBoi2	RNNRPVPPPPPMRTT	272	87
AgBoi2	KTKQQKPAIPQKKSF	271	88
AgBoi2	MTKTPETSPPKRPMG	271	89
AgBoi2	QTREPNEPPPPSPAM	271	90
AgBoi2	VFQFQMPTTPISTKM	271	91
AgBoi2	VNFRRIPTGPDSPPT	271	92
AgBoi2	ILARAILTIPRVLDK	271	93
AgBoi2	RLSFFFPLDPAYIRN	271	94
AgBoi2	MARRRLPDRPPNGIG	271	95
AgBoi2	DAPASKPSVPPRNYF	271	96
AgBoi2	KWVRRPKLMTPLTFS	271	97
AgBoi2	RHLKNIPRIPIFSIL	271	98
AgBoi2	VPVAPPPPPASLGQS	271	99
AgBoi2	KNRKNLPTIPIRLSG	270	100
AgBoi2	RRSKSLPITPKSIFN	270	101
AgBoi2	TSFKGRPKPPKTLKH	270	102
AgBoi2	GKFIPSRPAPKPPSS	270	103
AgBoi2	GQYRRTIVIPRRFFT	270	104
AgBoi2	RRLRDKYKLPIVDAD	270	105
AgBoi2	VSKLRSPNTPRRLRK	270	106
AgBoi2	QHQQRQPKRPKRYSL	270	107
AgBoi2	RMVRRRPLRVQFSAR	270	108
AgBoi2	HHKRRPTTIDVPGLT	270	109
AgBoi2	SHRLWLYAAPKRPKT	270	110
AgBoi2	KTRLRPAFIQQLWSS	270	111
AgBoi2	HHNRRKPLEVYFKAT	270	112
AgBoi2	SRQAIPPPVPNRPGG	270	113
AgBoi2	ATNVPVAPPPPPASL	270	114
AgBoi2	RLPAPPPPPRRGPAP	270	115
AgBoi2	PAPPPPPRASRPTPN	270	116
AgBoi2	QPWTDQFEKLEKEVS	270	117
AgBoi2	DTIDNVKSKIQDKEG	270	118
AgBoi2	QDKEGIPPDQQRLIF	270	119
AgBoi2	QRLIFAGKQLEDGRT	270	120
AgBoi2	ALKQKKIPPPFKPHL	269	121
AgBoi2	DTFLPPPPPPPSNFE	269	122
AgBoi2	NHSRSLFSLPGNQQS	269	123
AgBoi2	VGFRLALKFPSRITG	269	124
AgBoi2	VAPPPLPNRQLPNLD	269	125
AgBoi2	TSIEIPKRSPLRFTS	269	126
AgBoi2	FFRRSELYLPNSSKA	269	127
AgBoi2	TKRKRPARLIFYDSK	269	128
AgBoi2	ALRRRLPVTRSKINW	269	129
AgBoi2	HGKRRAPLLLAKLDV	269	130
AgBoi2	LLLLFVPDSPYDPAI	269	131
AgBoi2	YHSRRHPLALGFKYV	269	132
AgBoi2	FYNRTAFQLPGDARV	269	133
AgBoi2	DGNEEKPLLPTRPNK	269	134
AgBoi2	SGVRLPAPPPPPRRG	269	135
AgBoi2	LYEAMPPTLPHRDWK	269	136
AgBoi2	KFIPSRPAPKPPSSA	268	137
AgBoi2	IPSRPAPKPPSSASA	268	138
AgBoi2	PIVPSSPAPPLPLSG	268	139
AgBoi2	QPPLPSSAPPIPTSH	268	140
AgBoi2	HAPPLPPTAPPPPSL	268	141
AgBoi2	MPAPPPPPPPPPGAF	268	142
AgBoi2	NENKKLPPAPTVFGL	268	143
AgBoi2	DDEDVPPQLPTRTKS	268	144
AgBoi2	QQNRPLPQLPNRNNR	268	145
AgBoi2	NPLPKEPRLPKRKVA	268	146
AgBoi2	VATSTSPKLPPRGKQ	268	147
AgBoi2	KDKKTKPTPPPKPSH	268	148
AgBoi2	GSKSGPPPRPKKPST	268	149
AgBoi2	STKKPRPPVKSKPKH	268	150
AgBoi2	VDFTLPPPPPPPGLD	268	151
AgBoi2	NFLRLLIGLPSQNEL	268	152
AgBoi2	QFDLKMPSKPIHNLK	268	153
AgBoi2	RHLKNIPRIPIFSIL	268	154
AgBoi2	FLIKFTPKFPQSIDH	268	155
AgBoi2	FYHRPAPKPPVTKKV	268	156
AgBoi2	MKRSRPSRSIPYTTP	268	157
AgBoi2	RSRRSSFAYPQQVAI	268	158
AgBoi2	RRRDFGAPANKRPRR	268	159
AgBoi2	IKKRNKIRLPSGSPE	268	160
AgBoi2	SLSRRRFSLPSMPNV	268	161
AgBoi2	NRLRKRLNLPSEISI	268	162
AgBoi2	RSVKRPRRAPRPVVS	268	163
AgBoi2	LKQRFFLMFPKSIIW	268	164
AgBoi2	AIPPPVPNRPGGTTN	268	165
AgBoi2	RPVPPPPPMRTTTEG	268	166
AgBoi2	RRGPAPPPPPRASRP	268	167
AgBoi2	TKHKAPPPPPPTAET	268	168
AgBoi2	PPIPIVPSSPAPPLP	267	169
AgBoi2	IVNKPLPPLPVAGSS	267	170
AgBoi2	EREKALPPIPFTTTL	267	171
AgBoi2	RPPRPPPKPLHLRTE	267	172
AgBoi2	TKPTPPPKPSHLKPK	267	173
AgBoi2	APERAVPILPPRNNV	267	174
AgBoi2	KMSRSPPRPPSLKII	267	175
AgBoi2	LKVTPGRRAPTISKI	267	176
AgBoi2	RKNRAPPQRPRFNRD	267	177
AgBoi2	RVTRKRPREPKSTND	267	178
AgBoi2	NFFRKKLGIPRKLKR	267	179
AgBoi2	WRPRIVPILPYITRL	267	180
AgBoi2	KRRTSLFPWLHKPGI	267	181
AgBoi2	KLSRGRYGLPLSSRP	267	182
AgBoi2	NGRRRPKFRVQLSGN	267	183
AgBoi2	KRKRRLPVSEDTNTK	267	184
AgBoi2	QRKSLRRPTLSKPAV	267	185
AgBoi2	LTRRFPFLFPFDTRM	267	186
AgBoi2	GERSRPLVISILSSA	267	187
AgBoi2	HKVLRPFLLRRLKKD	267	188
AgBoi2	PVLPPPRSPNRPTLS	267	189
AgBoi2	NQARKPFLLPATELS	267	190
AgBoi2	NRPAIRIPSLKKPAL	267	191
AgBoi2	PPPPPPPPPPPLPQS	266	192
AgBoi2	VPPVPLPFGIPPFPM	266	193
AgBoi2	ISPPASPPPEFDFSK	266	194
AgBoi2	DLFKPLPEPPTELGR	266	195
AgBoi2	AATTSTPPLPRRRAT	266	196
AgBoi2	ISNFVPPNLPMRRFK	266	197
AgBoi2	EEEEEHPPLPARRKS	266	198
AgBoi2	VQPTAAPATPPRHIS	266	199
AgBoi2	DKSRPPRPPPKPLHL	266	200
AgBoi2	KDKSRPPRPPPKPLH	266	201
AgBoi2	ERPKRRAPPPVPKKP	266	202
AgBoi2	PKRRAPPPVPKKPSS	266	203
AgBoi2	VQKRKLPLPGSIASA	266	204
AgBoi2	DFTLPPPPPPPGLDE	266	205
AgBoi2	FVLRYYILIPHEQWD	266	206
AgBoi2	VQQDSLPKLPFRSWG	266	207
AgBoi2	LPMNIQPDLPPRKIM	266	208
AgBoi2	APPPPPRRATPEKKP	266	209
AgBoi2	MAMRPIPPLPTESEY	266	210
AgBoi2	RKRAPTPPAPSRSEK	266	211
AgBoi2	DRIRMFIRFPKFLLE	266	212
AgBoi2	NLPKRKPPKLQGPFS	266	213
AgBoi2	QTMRQAPKRPDADVA	266	214
AgBoi2	RSKRLFPVRPMATAH	266	215
AgBoi2	SKAKRPKFLLDLQIK	266	216
AgBoi2	WTQRRGPLVVYAEDN	266	217
AgBoi2	RKQRSIPLSPIVPES	266	218
AgBoi2	GRLRPKRIAPWHLIQ	266	219
AgBoi2	GLRRARYKFPGQQKI	266	220
AgBoi2	TIRRRAPLSLLESHT	266	221
AgBoi2	VLRFLGFPLPIFEKG	266	222
AgBoi2	ITHRLRISIPGITGR	266	223
AgBoi2	NNFYRPLLRSVLVLL	266	224
AgBoi2	AVPPPPPPPPLPESL	265	225
AgBoi2	LPPPPPPPPPPPLPQ	265	226
AgBoi2	PPPPPPPPPPLPQSL	265	227
AgBoi2	PPLPRAPPVPPATFE	265	228
AgBoi2	VNIPSPSSSPPPIPK	265	229
AgBoi2	PSPSSSPPPIPKTAN	265	230
AgBoi2	PLQSKIPMLPSRRTM	265	231
AgBoi2	SSSSTPPTLPPRRIE	265	232
AgBoi2	LKRITSPPLPPRADS	265	233
AgBoi2	KRRAPPPVPKKPSSR	265	234
AgBoi2	RPKRRAPPPVPKKPS	265	235
AgBoi2	FTLPPPPPPPGLDEL	265	236
AgBoi2	DLPLPDLPPEPPTEL	265	237
AgBoi2	VPPPMQPPPIESSNL	265	238
AgBoi2	MFLISPPASPPPEFD	265	239
AgBoi2	APPLPPTAPPPPSLP	265	240
AgBoi2	TPEIPPPLPPKIMVH	265	241
AgBoi2	RHLKLVPSTPMDIPW	265	242
AgBoi2	QQEQNTPPLPPKPKS	265	243
AgBoi2	SSAAPPPPPRRATPE	265	244
AgBoi2	EAEEAAPQLPSRSSA	265	245
AgBoi2	IHTRRPSSTSQYLIR	265	246
AgBoi2	RKNRAPPQRPRFNRE	265	247
AgBoi2	RLSRLLLSLPPESFT	265	248
AgBoi2	FIRKRAPTPPAPSRS	265	249
AgBoi2	NFKRLLPRDPSEKSS	265	250
AgBoi2	GKLKHIPRRPYEIER	265	251
AgBoi2	TKIRRRPQQPLTDFT	265	252
AgBoi2	PSRRDSLSIPRAVDA	265	253
AgBoi2	RKRRTHLRLPLIRSN	265	254
AgBoi2	AGKRRLPLVRFKASD	265	255
AgBoi2	TTNRGPPPLPPRANV	264	256
AgBoi2	LKHGWKPLRPIKLIS	264	257
AgBoi2	FPPKRKPLLRPQRSD	264	258
AgBoi2	DKKTKPTPPPKPSHL	264	259
AgBoi2	NPTKSPPPPPSPSTM	264	260
AgBoi2	SPLGAPPPPPHKDHL	264	261
AgBoi2	RTRRRPPPPPIPSTQ	264	262
AgBoi2	EQEEIAPSLPSRNSI	264	263
AgBoi2	LASNSPPVYPKRIRH	264	264
AgBoi2	YLTRPLPSTPNEDSR	264	265
AgBoi2	NTMKKRPAPPSLPSL	264	266
AgBoi2	APKREAPKPPANTSP	264	267
AgBoi2	QPQRTAPKPPISAPR	264	268
AgBoi2	PSTMDFPKLPSFQNS	264	269
AgBoi2	PKMLPIPSKPTLFDL	264	270
AgBoi2	KIRRSSLMIPNPQQF	264	271
AgBoi2	IKTRSVPKIPSIESV	264	272
AgBoi2	LLRRTIPKRPFYHVL	264	273
AgBoi2	YRRKSIPFAPHQITA	264	274
AgBoi2	RVRKTHVPASKRPSG	264	275
AgBoi2	KRNRLKILLPFLEQS	264	276
AgBoi2	RKLRTVPGVPLIHLT	264	277
AgBoi2	RAPPPVPKKPSSRIA	263	278
AgBoi2	NMLKKKPLKKPLKRF	263	279
AgBoi2	PPIPNAPLSPAPAVP	263	280
AgBoi2	MSPLGAPPPPPHKDH	263	281
AgBoi2	GDHPKGPPPPPPPPD	263	282
AgBoi2	QGYPRQPQRPQRYHP	263	283
AgBoi2	SAPDIPPRSPNRNAH	263	284
AgBoi2	QRIRKIPGIPLMSVG	263	285
AgBoi2	SSTPTTPERPKRKSG	263	286
AgBoi2	PELAPKREAPKPPAN	263	287
AgBoi2	QLLNPNRRAPRRPLS	263	288
AgBoi2	LEFRAILFIPKRAPF	263	289
AgBoi2	VRTRRRPPPPPIPST	263	290
AgBoi2	STPQTMRQAPKRPDA	263	291
AgBoi2	NSMRPPLLIPAATTK	263	292
AgBoi2	NRARYLPQNPDIIAG	263	293
AgBoi2	LRWRHKFFLPAIAAI	263	294
AgBoi2	LSKRLPLRFPEHTSS	263	295
AgBoi2	AERNYAPRLPRRETS	262	296
AgBoi2	AHFQPQRTAPKPPIS	262	297
AgBoi2	HVRRSILALPLGVLL	262	298
AgBoi2	RTIRKLPLMSLSEYF	262	299
AgBzz1-D1	RPKRRAPPPVPKKPS	3717	1
AgBzz1-D1	VRTRRRPPPPPIPST	3605	2
AgBzz1-D1	RTRRRPPPPPIPSTQ	3426	3
AgBzz1-D1	RAPPPVPKKPSSRIA	3321	4
AgBzz1-D1	KRRAPPPVPKKPSSR	2789.5	5
AgBzz1-D1	PKRRAPPPVPKKPSS	2032.5	6
AgBzz1-D1	TKHKAPPPPPPTAET	2005	7
AgBzz1-D1	ERPKRRAPPPVPKKP	1349.5	8
AgBzz1-D1	IFLRISINFPLNYPN	1116.5	9
AgBzz1-D1	DHPKGPPPPPPPDEK	1105	10
AgBzz1-D1	GDHPKGPPPPPPPDE	870	11
AgBzz1-D1	EVTPKVPERPSRRKT	818.75	12
AgBzz1-D1	RLPAPPPPPRRGPAP	624	13
AgBzz1-D1	RRGPAPPPPPRASRP	581.5	14
AgBzz1-D1	GSKSGPPPRPKKPST	524	15
AgBzz1-D1	GDHPKGPPPPPPPPD	440	16
AgBzz1-D1	SGVRLPAPPPPPRRG	404.5	17
AgBzz1-D1	TTNRGPPPLPPRANV	385	18
AgBzz1-D1	IQKESTLHLVLRLRG	317	19
AgBzz1-D1	KKAPPPVVKPKPRNF	316	20
AgBzz1-D1	SRQAIPPPVPNRPGG	280	21
AgBzz1-D1	NLKKRPPTAPQRKIS	277	22
AgBzz1-D1	RPPRPPPKPLHLRTE	269.5	23
AgBzz1-D1	KDKSRPPRPPPKPLH	257	24
AgBzz1-D1	DKSRPPRPPPKPLHL	256.5	25
AgBzz1-D1	RKNRAPPQRPRFNRD	255.5	26
AgBzz1-D1	KKEKKPPKIPKKVYT	253	27
AgBzz1-D1	RKNRAPPQRPRFNRE	248.5	28
AgBzz1-D1	RNNRPVPPPPPMRTT	231.5	29
AgBzz1-D1	VGFRLALKFPSRITG	231	30
AgBzz1-D1	FIRKRAPTPPAPSRS	224	31
AgBzz1-D1	ALFRLSFFFPLDPAY	204	32
AgBzz1-D1	SRSKPLPLTPNSKYN	195	33
AgBzz1-D1	QQEQNTPPLPPKPKS	194.5	34
AgBzz1-D1	AATTSTPPLPRRRAT	188	35
AgBzz1-D1	HPRFVSPRIPSRIVK	185	36
AgBzz1-D1	APKREAPKPPANTSP	178	37
AgBzz1-D1	SNRRPVPRRPSQPLN	157	38
AgBzz1-D1	RPVPPPPPMRTTTEG	156.5	39
AgBzz1-D1	NTMKKRPAPPSLPSL	152.5	40
AgBzz1-D1	YVRRRPRVRLEPLLS	152.25	41
AgBzz1-D1	TKPTPPPKPSHLKPK	150.5	42
AgBzz1-D1	NLPKRKPPKLQGPFS	148	43
AgBzz1-D1	RKRAPTPPAPSRSEK	128.5	44
AgBzz1-D1	NPTKSPPPPPSPSTM	126.5	45
AgBzz1-D1	SSAAPPPPPRRATPE	122.5	46
AgBzz1-D1	ITHRLRISIPGITGR	121	47
AgBzz1-D1	FLIKFTPKFPQSIDH	120	48
AgBzz1-D1	EDGRTLSDYNIQKES	115	49
AgBzz1-D1	LRIKRKPVQTFFEFI	109	50
AgBzz1-D1	ILARAILTIPRVLDK	107	51
AgBzz1-D1	KNRKNLPTIPIRLSG	104.5	52
AgBzz1-D1	RMVRRRPLRVQFSAR	102	53
AgBzz1-D1	RLSRLLLSLPPESFT	101	54
AgBzz1-D1	RPVPRRPSQPLNTLS	100.5	55
AgBzz1-D1	TKFRISLGLPVGAIM	100	56
AgBzz1-D1	ATKSASPTLPTRRSR	99.5	57
AgBzz1-D1	YRRKSIPFAPHQITA	99.5	58
AgBzz1-D1	AAAPKHAPPPVPNET	96	59
AgBzz1-D1	ISNFVPPNLPMRRFK	90	60
AgBzz1-D1	GERSRPLVISILSSA	90	61
AgBzz1-D1	FYHRPAPKPPVTKKV	89	62
AgBzz1-D1	LKRITSPPLPPRADS	87.5	63
AgBzz1-D1	RRASLFPRDPKRLRP	87	64
AgBzz1-D1	VSKLRSPNTPRRLRK	86	65
AgBzz1-D1	KMSRSPPRPPSLKII	85.5	66
AgBzz1-D1	APERAVPILPPRNNV	84.5	67
AgBzz1-D1	VATSTSPKLPPRGKQ	84	68
AgBzz1-D1	APPPPPRRATPEKKP	84	69
AgBzz1-D1	NGRRRPKFRVQLSGN	84	70
AgBzz1-D1	KTRLRPAFIQQLWSS	82.5	71
AgBzz1-D1	YSRKKLPVVLSKMTL	82.5	72
AgBzz1-D1	HGKRRAPLLLAKLDV	82	73
AgBzz1-D1	LKVTPGRRAPTISKI	81	74
AgBzz1-D1	RRTRLRPPTPLSQLL	80.75	75
AgBzz1-D1	SKIRPTPRKPSRMAT	77	76
AgBzz1-D1	AERNYAPRLPRRETS	77	77
AgBzz1-D1	KNPRRQLQIPRQQPS	77	78
AgBzz1-D1	IHTRRPSSTSQYLIR	73.5	79
AgBzz1-D1	QQNRPLPQLPNRNNR	73	80
AgBzz1-D1	KTKQQKPAIPQKKSF	73	81
AgBzz1-D1	APKHAPPPVPNETDN	72	82
AgBzz1-D1	STKKPRPPVKSKPKH	72	83
AgBzz1-D1	KFIPSRPAPKPPSSA	70	84
AgBzz1-D1	VQQDSLPKLPFRSWG	68.5	85
AgBzz1-D1	RSLRKRPTSPSISGS	62.5	86
AgBzz1-D1	DKKTKPTPPPKPSHL	61	87
AgBzz1-D1	AIPPPVPNRPGGTTN	61	88
AgBzz1-D1	VKPRQLFPIPLNKVD	61	89
AgBzz1-D1	GATNNAPTLPKRKNP	60.25	90
AgBzz1-D1	RRRDFGAPANKRPRR	60	91
AgBzz1-D1	TYNRTAFQIPGDQSI	60	92
AgBzz1-D1	RRSKSLPITPKSIFN	59	93
AgBzz1-D1	FPPKRKPLLRPQRSD	59	94
AgBzz1-D1	LASNSPPVYPKRIRH	59	95
AgBzz1-D1	QLLNPNRRAPRRPLS	59	96
AgBzz1-D1	KLSRGRYGLPLSSRP	59	97
AgBzz1-D1	SKSRLLIELPEGFFT	59	98
AgBzz1-D1	RFKRHRLEFPFNESE	58	99
AgBzz1-D1	VTHRLRISIPGITGR	58	100
AgBzz1-D1	AAHKTKPSIPPKKVE	57.5	101
AgBzz1-D1	LKPPIGRPPKFPKSP	57	102
AgBzz1-D1	PAPPPPPRASRPTPN	57	103
AgBzz1-D1	QHQQRQPKRPKRYSL	55.5	104
AgBzz1-D1	MARRRLPDRPPNGIG	55	105
AgBzz1-D1	RSVKRPRRAPRPVVS	54.5	106
AgBzz1-D1	MKRSRPSRSIPYTTP	53	107
AgBzz1-D1	QPQRTAPKPPISAPR	51	108
AgBzz1-D1	FPGKKSPRLPHRNKK	50	109
AgBzz1-D1	ISRRRLPVIMHRLKM	49.5	110
AgBzz1-D1	LKQRFFLMFPKSIIW	49.5	111
AgBzz1-D1	SSSSTPPTLPPRRIE	49	112
AgBzz1-D1	PLQSKIPMLPSRRTM	48	113
AgBzz1-D1	NPLPKEPRLPKRKVA	48	114
AgBzz1-D1	NMLKKKPLKKPLKRF	48	115
AgBzz1-D1	VQKRKLPLPGSIASA	47.75	116
AgBzz1-D1	LLGRKRPVMERVVDI	47	117
AgBzz1-D1	GKFIPSRPAPKPPSS	46	118
AgBzz1-D1	TIRRRAPLSLLESHT	46	119
AgBzz1-D1	SHRLWLYAAPKRPKT	46	120
AgBzz1-D1	RRSKSLPTTPGIRSG	45	121
AgBzz1-D1	HRRRRVFSIPSLKSI	45	122
AgBzz1-D1	VSKLRSPNTPRRLRK	45	123
AgBzz1-D1	SLSRRRFSLPSMPNV	44.5	124
AgBzz1-D1	AGKRRLPLVRFKASD	44	125
AgBzz1-D1	NAGIRPKFILALNDE	44	126
AgBzz1-D1	LYKRKPILLPDPKPL	44	127
AgBzz1-D1	ALKQKKIPPPFKPHL	43	128
AgBzz1-D1	ALRRRLPVTRSKINW	43	129
AgBzz1-D1	LPPPPPPPPPPPLPQ	42.5	130
AgBzz1-D1	GQYRRTIVIPRRFFT	42.5	131
AgBzz1-D1	TKIRRRPQQPLTDFT	42.5	132
AgBzz1-D1	KDKKTKPTPPPKPSH	42	133
AgBzz1-D1	RRARRQMGIPTISQV	41	134
AgBzz1-D1	QRKSLRRPTLSKPAV	40.5	135
AgBzz1-D1	FYNRTAFQLPGDARV	39.5	136
AgBzz1-D1	LLIRWLILMPLVGSR	39	137
AgBzz1-D1	NHSRSLFSLPGNQQS	38	138
AgBzz1-D1	SKAKRPKFLLDLQIK	38	139
AgBzz1-D1	SSTPTTPERPKRKSG	36.5	140
AgBzz1-D1	QPPLPSSAPPIPTSH	35	141
AgBzz1-D1	SAPDIPPRSPNRNAH	34.5	142
AgBzz1-D1	PELAPKREAPKPPAN	34.5	143
AgBzz1-D1	KRKRFNLLLPKPYLT	33	144
AgBzz1-D1	RRRRRPHRIERPLSN	33	145
AgBzz1-D1	FSRRQSMDIPSKNRN	33	146
AgBzz1-D1	RRRIAYPFYPFKKLG	32.5	147
AgBzz1-D1	RRLRDKYKLPIVDAD	32	148
AgBzz1-D1	RSRRSSFAYPQQVAI	32	149
AgBzz1-D1	LKHGWKPLRPIKLIS	31	150
AgBzz1-D1	LEFRAILFIPKRAPF	30.5	151
AgBzz1-D1	IVNKPLPPLPVAGSS	30	152
AgBzz1-D1	QNTPPLPPKPKSPHL	30	153
AgBzz1-D1	VYTRTAFQIPGDDKI	29	154
AgBzz1-D1	PPIPIVPSSPAPPLP	28	155
AgBzz1-D1	DDEDVPPQLPTRTKS	28	156
AgBzz1-D1	MQIFVKTLTGKTITL	28	157
AgBzz1-D1	NENKKLPPAPTVFGL	27	158
AgBzz1-D1	TSIEIPKRSPLRFTS	27	159
AgBzz1-D1	RLSFFFPLDPAYIRN	27	160
AgBzz1-D1	GAGERPRLVPRPINV	27	161
AgBzz1-D1	FFRRSELYLPNSSKA	26.5	162
AgBzz1-D1	KRKRRLPVSEDTNTK	26.5	163
AgBzz1-D1	GRSRLFPHSPLGRSS	26.5	164
AgBzz1-D1	DAPASKPSVPPRNYF	26.5	165
AgBzz1-D1	SSSSSPPPLPTRRDH	26	166
AgBzz1-D1	TKRKRPARLIFYDSK	26	167
AgBzz1-D1	NLDRSKISLPDFDDE	26	168
AgBzz1-D1	KWVRRPKLMTPLTFS	25	169
AgBzz1-D1	IKTRSVPKIPSIESV	24.5	170
AgBzz1-D1	PKMLPIPSKPTLFDL	24	171
AgBzz1-D1	PPPPPPPPPPLPQSL	23.5	172
AgBzz1-D1	GKKVRPLLVLLLSRA	23.5	173
AgBzz1-D1	SRYRRPLTLLLLKPF	23	174
AgBzz1-D1	VNFRRIPTGPDSPPT	23	175
AgBzz1-D1	NMLSRPRLAKLPSIR	23	176
AgBzz1-D1	VFQFQMPTTPISTKM	22.5	177
AgBzz1-D1	KKIRLIFTYPSTVGR	22.5	178
AgBzz1-D1	GLRRARYKFPGQQKI	22.5	179
AgBzz1-D1	TTAPALPSLPPPPLL	22	180
AgBzz1-D1	DLFKPLPEPPTELGR	22	181
AgBzz1-D1	MTKTPETSPPKRPMG	22	182
AgBzz1-D1	GRLRPKRIAPWHLIQ	22	183
AgBzz1-D1	IKKRNKIRLPSGSPE	22	184
AgBzz1-D1	NSVPIMPTLPPRPYI	21	185
AgBzz1-D1	QLMKNLPKIPLLNDI	20	186
AgBzz1-D1	NFFRKKLGIPRKLKR	20	187
AgBzz1-D1	PVLPPPRSPNRPTLS	20	188
AgBzz1-D1	QRIRKIPGIPLMSVG	19.5	189
AgBzz1-D1	NSMRPPLLIPAATTK	19	190
AgBzz1-D1	NQARKPFLLPATELS	19	191
AgBzz1-D1	NPNRRAPRRPLSTQH	18.5	192
AgBzz1-D1	KIRRSSLMIPNPQQF	18.5	193
AgBzz1-D1	IPSRPAPKPPSSASA	18	194
AgBzz1-D1	PPLPRAPPVPPATFE	18	195
AgBzz1-D1	RVTRKRPREPKSTND	18	196
AgBzz1-D1	GTIARPLFLVVLFFI	18	197
AgBzz1-D1	NFLRLLIGLPSQNEL	17.5	198
AgBzz1-D1	YLTRPLPSTPNEDSR	17.5	199
AgBzz1-D1	LLLLFVPDSPYDPAI	17.5	200
AgBzz1-D1	PSRRDSLSIPRAVDA	17	201
AgBzz1-D1	AHFQPQRTAPKPPIS	16	202
AgBzz1-D1	NRPAIRIPSLKKPAL	16	203
AgBzz1-D1	RKQRSIPLSPIVPES	15.5	204
AgBzz1-D1	TPTSGPPLLPPRNTM	15	205
AgBzz1-D1	KRRTSLFPWLHKPGI	15	206
AgBzz1-D1	VLRFLGFPLPIFEKG	15	207
AgBzz1-D1	NILKRRPLKLEAPSK	14	208
AgBzz1-D1	EREKALPPIPFTTTL	13	209
AgBzz1-D1	PSTMDFPKLPSFQNS	13	210
AgBzz1-D1	RSKRLFPVRPMATAH	13	211
AgBzz1-D1	LLRRTIPKRPFYHVL	13	212
AgBzz1-D1	LTRRFPFLFPFDTRM	13	213
AgBzz1-D1	NNFYRPLLRSVLVLL	13	214
AgBzz1-D1	PSRRAPLQLPQLVNK	13	215
AgBzz1-D1	NIKVLLNPKLGKPVK	13	216
AgBzz1-D1	TPRLSLPRLPNKHHW	12.5	217
AgBzz1-D1	DRIRMFIRFPKFLLE	12	218
AgBzz1-D1	NNNKMRPHLPPLSSG	12	219
AgBzz1-D1	QTMRQAPKRPDADVA	11	220
AgBzz1-D1	WTQRRGPLVVYAEDN	11	221
AgBzz1-D1	WRPRIVPILPYITRL	11	222
AgBzz1-D1	GKLKHIPRRPYEIER	11	223
AgBzz1-D1	EQEEIAPSLPSRNSI	10.5	224
AgBzz1-D1	STPQTMRQAPKRPDA	10	225
AgBzz1-D1	IRMPSNPALPKKLLN	10	226
AgBzz1-D1	PLRRTVMSLPGNHDI	9.50001	227
AgBzz1-D1	ANNQGPPNLPARDKS	9.49999	228
AgBzz1-D1	DGNEEKPLLPTRPNK	9.49999	229
AgBzz1-D1	NRARYLPQNPDIIAG	9.00002	230
AgBzz1-D1	LSKRLPLRFPEHTSS	9.00002	231
AgBzz1-D1	EEEEEHPPLPARRKS	9	232
AgBzz1-D1	KRNRLKILLPFLEQS	8.99998	233
AgBzz1-D1	LFMKGTPEFPKSGFS	8.50001	234
AgBzz1-D1	EAEEAAPQLPSRSSA	8.49999	235
AgBzz1-D1	TEVPIPRRPPPPQAA	8	236
AgBzz1-D1	QGYPRQPQRPQRYHP	8	237
AgBzz1-D1	RTIRKLPLMSLSEYF	8	238
AgBzz1-D1	RKLRTVPGVPLIHLT	8	239
AgBzz1-D1	MAMRPIPPLPTESEY	7.00002	240
AgBzz1-D1	NRLRKRLNLPSEISI	7	241
AgBzz1-D1	MSPLGAPPPPPHKDH	6.49999	242
AgBzz1-D1	VRVKKRPLIRPLNSS	6.49999	243
AgBzz1-D1	VPPVPLPFGIPPFPM	6	244
AgBzz1-D1	NFKRLLPRDPSEKSS	6	245
AgBzz1-D1	NVLRKILEIPLHSFS	5.50001	246
AgBzz1-D1	PHNPSPFFPPPDFND	4.99998	247
AgBzz1-D1	PPPPPPPPPPPLPQS	4.99998	248
AgBzz1-D1	QFDLKMPSKPIHNLK	3.50001	249
AgBzz1-D1	VAPPPLPNRQLPNLD	3.00002	250
AgBzz1-D1	RKRRTHLRLPLIRSN	2.00002	251
AgBzz1-D1	PSPSSSPPPIPKTAN	2	252
AgBzz1-D1	RVRKTHVPASKRPSG	2	253
AgBzz1-D1	QTREPNEPPPPSPAM	1.50001	254
AgBzz1-D1	HKVLRPFLLRRLKKD	1.50001	255
AgBzz1-D1	ATNVPVAPPPPPASL	1	256
AgBzz1-D1	AVPPPPPPPPLPESL	0.999985	257
AgBzz1-D1	VPVAPPPPPASLGQS	0.500008	258
AgBzz1-D1	GPPPPLPPPLFPSSS	0	259
AgBzz1-D1	PALPSLPPPPLLNVD	0	260
AgBzz1-D1	VNIPSPSSSPPPIPK	0	261
AgBzz1-D1	ISPPASPPPEFDFSK	0	262
AgBzz1-D1	PIVPSSPAPPLPLSG	0	263
AgBzz1-D1	HAPPLPPTAPPPPSL	0	264
AgBzz1-D1	MPAPPPPPPPPPGAF	0	265
AgBzz1-D1	VPKEPAPAPPPEPDM	0	266
AgBzz1-D1	VQPTAAPATPPRHIS	0	267
AgBzz1-D1	TSFKGRPKPPKTLKH	0	268
AgBzz1-D1	DTFLPPPPPPPSNFE	0	269
AgBzz1-D1	VDFTLPPPPPPPGLD	0	270
AgBzz1-D1	DFTLPPPPPPPGLDE	0	271
AgBzz1-D1	FTLPPPPPPPGLDEL	0	272
AgBzz1-D1	DLPLPDLPPEPPTEL	0	273
AgBzz1-D1	VPPPMQPPPIESSNL	0	274
AgBzz1-D1	MFLISPPASPPPEFD	0	275
AgBzz1-D1	APPLPPTAPPPPSLP	0	276
AgBzz1-D1	PPIPNAPLSPAPAVP	0	277
AgBzz1-D1	SPLGAPPPPPHKDHL	0	278
AgBzz1-D1	TPEIPPPLPPKIMVH	0	279
AgBzz1-D1	NNQRRKPLLLNIGDH	0	280
AgBzz1-D1	FVLRYYILIPHEQWD	0	281
AgBzz1-D1	LPMNIQPDLPPRKIM	0	282
AgBzz1-D1	IAPIPMPKPNPTHIS	0	283
AgBzz1-D1	HVRRSILALPLGVLL	0	284
AgBzz1-D1	LRWRHKFFLPAIAAI	0	285
AgBzz1-D1	YHSRRHPLALGFKYV	0	286
AgBzz1-D1	LYEAMPPTLPHRDWK	0	287
AgBzz1-D1	QPWTDQFEKLEKEVS	0	288
AgBzz1-D1	KTITLEVESSDTIDN	0	289
AgBzz1-D1	DTIDNVKSKIQDKEG	0	290
AgBzz1-D1	QDKEGIPPDQQRLIF	0	291
AgBzz1-D1	QRLIFAGKQLEDGRT	0	292
AgBzz1-D2	RTRRRPPPPPIPSTQ	1456.5	1
AgBzz1-D2	ERPKRRAPPPVPKKP	1192	2
AgBzz1-D2	KRRAPPPVPKKPSSR	1087	3
AgBzz1-D2	PKRRAPPPVPKKPSS	987	4
AgBzz1-D2	VRTRRRPPPPPIPST	940.5	5
AgBzz1-D2	RPKRRAPPPVPKKPS	825	6
AgBzz1-D2	IFLRISINFPLNYPN	411.75	7
AgBzz1-D2	RAPPPVPKKPSSRIA	373	8
AgBzz1-D2	TKHKAPPPPPPTAET	338	9
AgBzz1-D2	IQKESTLHLVLRLRG	273	10
AgBzz1-D2	VNFRRIPTGPDSPPT	258	11
AgBzz1-D2	NTMKKRPAPPSLPSL	239.5	12
AgBzz1-D2	ITHRLRISIPGITGR	236.5	13
AgBzz1-D2	FLIKFTPKFPQSIDH	229	14
AgBzz1-D2	RKNRAPPQRPRFNRE	219.5	15
AgBzz1-D2	VRVKKRPLIRPLNSS	215	16
AgBzz1-D2	LLRRTIPKRPFYHVL	199.5	17
AgBzz1-D2	NLKKRPPTAPQRKIS	199	18
AgBzz1-D2	VGFRLALKFPSRITG	180	19
AgBzz1-D2	RRGPAPPPPPRASRP	164.5	20
AgBzz1-D2	ALFRLSFFFPLDPAY	161	21
AgBzz1-D2	RKNRAPPQRPRFNRD	154	22
AgBzz1-D2	RLPAPPPPPRRGPAP	154	23
AgBzz1-D2	RLSRLLLSLPPESFT	145	24
AgBzz1-D2	TTNRGPPPLPPRANV	144	25
AgBzz1-D2	SGVRLPAPPPPPRRG	139.5	26
AgBzz1-D2	EVTPKVPERPSRRKT	136.5	27
AgBzz1-D2	VTHRLRISIPGITGR	135.5	28
AgBzz1-D2	DKSRPPRPPPKPLHL	133.5	29
AgBzz1-D2	AERNYAPRLPRRETS	127.5	30
AgBzz1-D2	ILARAILTIPRVLDK	121	31
AgBzz1-D2	FIRKRAPTPPAPSRS	120	32
AgBzz1-D2	KDKSRPPRPPPKPLH	119	33
AgBzz1-D2	RNNRPVPPPPPMRTT	117	34
AgBzz1-D2	DHPKGPPPPPPPDEK	111	35
AgBzz1-D2	SRSKPLPLTPNSKYN	111	36
AgBzz1-D2	TKFRISLGLPVGAIM	109	37
AgBzz1-D2	GERSRPLVISILSSA	106	38
AgBzz1-D2	GSKSGPPPRPKKPST	101.5	39
AgBzz1-D2	KKAPPPVVKPKPRNF	101	40
AgBzz1-D2	VATSTSPKLPPRGKQ	100	41
AgBzz1-D2	RKRAPTPPAPSRSEK	98	42
AgBzz1-D2	NPNRRAPRRPLSTQH	96	43
AgBzz1-D2	MARRRLPDRPPNGIG	95	44
AgBzz1-D2	RMVRRRPLRVQFSAR	93.5	45
AgBzz1-D2	YVRRRPRVRLEPLLS	91.5	46
AgBzz1-D2	VQKRKLPLPGSIASA	90.25	47
AgBzz1-D2	RPVPRRPSQPLNTLS	89	48
AgBzz1-D2	GDHPKGPPPPPPPDE	85	49
AgBzz1-D2	LKRITSPPLPPRADS	82	50
AgBzz1-D2	TKIRRRPQQPLTDFT	82	51
AgBzz1-D2	FPPKRKPLLRPQRSD	81	52
AgBzz1-D2	QQNRPLPQLPNRNNR	80	53
AgBzz1-D2	NPLPKEPRLPKRKVA	78.5	54
AgBzz1-D2	FSRRQSMDIPSKNRN	78.5	55
AgBzz1-D2	SKSRLLIELPEGFFT	78	56
AgBzz1-D2	NLPKRKPPKLQGPFS	77.5	57
AgBzz1-D2	NAGIRPKFILALNDE	77	58
AgBzz1-D2	NIKVLLNPKLGKPVK	73.5	59
AgBzz1-D2	SLSRRRFSLPSMPNV	72.5	60
AgBzz1-D2	RLSFFFPLDPAYIRN	72.5	61
AgBzz1-D2	RFKRHRLEFPFNESE	71	62
AgBzz1-D2	ISNFVPPNLPMRRFK	70.5	63
AgBzz1-D2	LYKRKPILLPDPKPL	70	64
AgBzz1-D2	KFIPSRPAPKPPSSA	69.5	65
AgBzz1-D2	RPPRPPPKPLHLRTE	69	66
AgBzz1-D2	FYHRPAPKPPVTKKV	65	67
AgBzz1-D2	NPTKSPPPPPSPSTM	63.5	68
AgBzz1-D2	RSLRKRPTSPSISGS	63	69
AgBzz1-D2	LLIRWLILMPLVGSR	62	70
AgBzz1-D2	SNRRPVPRRPSQPLN	61.75	71
AgBzz1-D2	RRLRDKYKLPIVDAD	61.5	72
AgBzz1-D2	ALRRRLPVTRSKINW	60	73
AgBzz1-D2	IHTRRPSSTSQYLIR	58.5	74
AgBzz1-D2	KLSRGRYGLPLSSRP	55.5	75
AgBzz1-D2	AHFQPQRTAPKPPIS	54.5	76
AgBzz1-D2	NNQRRKPLLLNIGDH	54	77
AgBzz1-D2	AATTSTPPLPRRRAT	53.5	78
AgBzz1-D2	SKIRPTPRKPSRMAT	53	79
AgBzz1-D2	QRLIFAGKQLEDGRT	53	80
AgBzz1-D2	RSRRSSFAYPQQVAI	50.5	81
AgBzz1-D2	KKIRLIFTYPSTVGR	50	82
AgBzz1-D2	RRASLFPRDPKRLRP	49	83
AgBzz1-D2	VSKLRSPNTPRRLRK	48.5	84
AgBzz1-D2	NMLKKKPLKKPLKRF	48	85
AgBzz1-D2	KDKKTKPTPPPKPSH	48	86
AgBzz1-D2	KRKRRLPVSEDTNTK	47.5	87
AgBzz1-D2	NGRRRPKFRVQLSGN	46	88
AgBzz1-D2	RRTRLRPPTPLSQLL	45.5	89
AgBzz1-D2	ATKSASPTLPTRRSR	45	90
AgBzz1-D2	QLLNPNRRAPRRPLS	45	91
AgBzz1-D2	NFFRKKLGIPRKLKR	45	92
AgBzz1-D2	KNPRRQLQIPRQQPS	44	93
AgBzz1-D2	LKQRFFLMFPKSIIW	44	94
AgBzz1-D2	YSRKKLPVVLSKMTL	43.5	95
AgBzz1-D2	RRSKSLPTTPGIRSG	43	96
AgBzz1-D2	KKEKKPPKIPKKVYT	43	97
AgBzz1-D2	GDHPKGPPPPPPPPD	43	98
AgBzz1-D2	RRRRRPHRIERPLSN	43	99
AgBzz1-D2	LRIKRKPVQTFFEFI	42	100
AgBzz1-D2	QRKSLRRPTLSKPAV	42	101
AgBzz1-D2	SHRLWLYAAPKRPKT	42	102
AgBzz1-D2	VSKLRSPNTPRRLRK	41	103
AgBzz1-D2	KRNRLKILLPFLEQS	41	104
AgBzz1-D2	AGKRRLPLVRFKASD	40.5	105
AgBzz1-D2	VKPRQLFPIPLNKVD	40.5	106
AgBzz1-D2	KIRRSSLMIPNPQQF	39	107
AgBzz1-D2	TIRRRAPLSLLESHT	39	108
AgBzz1-D2	FYNRTAFQLPGDARV	39	109
AgBzz1-D2	QNTPPLPPKPKSPHL	38	110
AgBzz1-D2	STKKPRPPVKSKPKH	38	111
AgBzz1-D2	GKFIPSRPAPKPPSS	37	112
AgBzz1-D2	LEFRAILFIPKRAPF	37	113
AgBzz1-D2	QLMKNLPKIPLLNDI	36.5	114
AgBzz1-D2	KNRKNLPTIPIRLSG	35	115
AgBzz1-D2	NENKKLPPAPTVFGL	35	116
AgBzz1-D2	KMSRSPPRPPSLKII	35	117
AgBzz1-D2	NFKRLLPRDPSEKSS	35	118
AgBzz1-D2	LLGRKRPVMERVVDI	35	119
AgBzz1-D2	RRARRQMGIPTISQV	35	120
AgBzz1-D2	PSRRAPLQLPQLVNK	35	121
AgBzz1-D2	DKKTKPTPPPKPSHL	34.5	122
AgBzz1-D2	RKRRTHLRLPLIRSN	34.5	123
AgBzz1-D2	IKKRNKIRLPSGSPE	34.5	124
AgBzz1-D2	HGKRRAPLLLAKLDV	34.5	125
AgBzz1-D2	QRIRKIPGIPLMSVG	34	126
AgBzz1-D2	YRRKSIPFAPHQITA	34	127
AgBzz1-D2	FPGKKSPRLPHRNKK	33.5	128
AgBzz1-D2	IKTRSVPKIPSIESV	33.5	129
AgBzz1-D2	GAGERPRLVPRPINV	33	130
AgBzz1-D2	KTRLRPAFIQQLWSS	32.5	131
AgBzz1-D2	RKQRSIPLSPIVPES	32	132
AgBzz1-D2	HKVLRPFLLRRLKKD	31.5	133
AgBzz1-D2	RVTRKRPREPKSTND	31	134
AgBzz1-D2	PSRRDSLSIPRAVDA	30	135
AgBzz1-D2	APPPPPRRATPEKKP	29.5	136
AgBzz1-D2	SKAKRPKFLLDLQIK	29.5	137
AgBzz1-D2	HRRRRVFSIPSLKSI	28.5	138
AgBzz1-D2	TSFKGRPKPPKTLKH	28	139
AgBzz1-D2	QPQRTAPKPPISAPR	28	140
AgBzz1-D2	EEEEEHPPLPARRKS	27.5	141
AgBzz1-D2	LTRRFPFLFPFDTRM	27	142
AgBzz1-D2	GLRRARYKFPGQQKI	26	143
AgBzz1-D2	TTAPALPSLPPPPLL	25	144
AgBzz1-D2	RRSKSLPITPKSIFN	25	145
AgBzz1-D2	NVLRKILEIPLHSFS	24.5	146
AgBzz1-D2	LKVTPGRRAPTISKI	24	147
AgBzz1-D2	TPRLSLPRLPNKHHW	23.5	148
AgBzz1-D2	HPRFVSPRIPSRIVK	23.5	149
AgBzz1-D2	PSPSSSPPPIPKTAN	22.5	150
AgBzz1-D2	ISPPASPPPEFDFSK	22.5	151
AgBzz1-D2	QGYPRQPQRPQRYHP	22.5	152
AgBzz1-D2	WTQRRGPLVVYAEDN	22.5	153
AgBzz1-D2	FFRRSELYLPNSSKA	22.5	154
AgBzz1-D2	PHNPSPFFPPPDFND	22	155
AgBzz1-D2	ALKQKKIPPPFKPHL	22	156
AgBzz1-D2	MKRSRPSRSIPYTTP	22	157
AgBzz1-D2	QPWTDQFEKLEKEVS	22	158
AgBzz1-D2	MQIFVKTLTGKTITL	22	159
AgBzz1-D2	GATNNAPTLPKRKNP	21	160
AgBzz1-D2	KTKQQKPAIPQKKSF	21	161
AgBzz1-D2	SSTPTTPERPKRKSG	21	162
AgBzz1-D2	GQYRRTIVIPRRFFT	21	163
AgBzz1-D2	RTIRKLPLMSLSEYF	21	164
AgBzz1-D2	NHSRSLFSLPGNQQS	20.5	165
AgBzz1-D2	LLLLFVPDSPYDPAI	20.5	166
AgBzz1-D2	DRIRMFIRFPKFLLE	20	167
AgBzz1-D2	STPQTMRQAPKRPDA	20	168
AgBzz1-D2	TKRKRPARLIFYDSK	20	169
AgBzz1-D2	VYTRTAFQIPGDDKI	20	170
AgBzz1-D2	MPAPPPPPPPPPGAF	19.5	171
AgBzz1-D2	SSSSSPPPLPTRRDH	19.5	172
AgBzz1-D2	KRKRFNLLLPKPYLT	19.5	173
AgBzz1-D2	IPSRPAPKPPSSASA	19	174
AgBzz1-D2	NRARYLPQNPDIIAG	19	175
AgBzz1-D2	QHQQRQPKRPKRYSL	19	176
AgBzz1-D2	RSVKRPRRAPRPVVS	19	177
AgBzz1-D2	SSAAPPPPPRRATPE	18	178
AgBzz1-D2	RRRDFGAPANKRPRR	18	179
AgBzz1-D2	NNFYRPLLRSVLVLL	18	180
AgBzz1-D2	IVNKPLPPLPVAGSS	17.5	181
AgBzz1-D2	DGNEEKPLLPTRPNK	17.5	182
AgBzz1-D2	SRYRRPLTLLLLKPF	17	183
AgBzz1-D2	KRRTSLFPWLHKPGI	17	184
AgBzz1-D2	LSKRLPLRFPEHTSS	17	185
AgBzz1-D2	NSMRPPLLIPAATTK	16.5	186
AgBzz1-D2	NQARKPFLLPATELS	16.5	187
AgBzz1-D2	TSIEIPKRSPLRFTS	16	188
AgBzz1-D2	RKLRTVPGVPLIHLT	16	189
AgBzz1-D2	GRLRPKRIAPWHLIQ	15.5	190
AgBzz1-D2	SRQAIPPPVPNRPGG	15	191
AgBzz1-D2	RPVPPPPPMRTTTEG	14.5	192
AgBzz1-D2	ISRRRLPVIMHRLKM	14	193
AgBzz1-D2	NLDRSKISLPDFDDE	14	194
AgBzz1-D2	GTIARPLFLVVLFFI	13.5	195
AgBzz1-D2	TKPTPPPKPSHLKPK	13	196
AgBzz1-D2	PELAPKREAPKPPAN	12	197
AgBzz1-D2	DDEDVPPQLPTRTKS	11.5	198
AgBzz1-D2	MTKTPETSPPKRPMG	11.5	199
AgBzz1-D2	RSKRLFPVRPMATAH	11.5	200
AgBzz1-D2	APERAVPILPPRNNV	10.5	201
AgBzz1-D2	GKLKHIPRRPYEIER	10.5	202
AgBzz1-D2	IRMPSNPALPKKLLN	10	203
AgBzz1-D2	QTMRQAPKRPDADVA	10	204
AgBzz1-D2	VPPVPLPFGIPPFPM	9.99998	205
AgBzz1-D2	MSPLGAPPPPPHKDH	9.00002	206
AgBzz1-D2	RRRIAYPFYPFKKLG	9.00002	207
AgBzz1-D2	NRLRKRLNLPSEISI	9.00002	208
AgBzz1-D2	NNNKMRPHLPPLSSG	9	209
AgBzz1-D2	PLQSKIPMLPSRRTM	8.99998	210
AgBzz1-D2	VFQFQMPTTPISTKM	8.99998	211
AgBzz1-D2	EAEEAAPQLPSRSSA	8.50001	212
AgBzz1-D2	PALPSLPPPPLLNVD	8.49999	213
AgBzz1-D2	EDGRTLSDYNIQKES	8.49999	214
AgBzz1-D2	KWVRRPKLMTPLTFS	8	215
AgBzz1-D2	NILKRRPLKLEAPSK	8	216
AgBzz1-D2	PAPPPPPRASRPTPN	8	217
AgBzz1-D2	TEVPIPRRPPPPQAA	7.50001	218
AgBzz1-D2	WRPRIVPILPYITRL	7.50001	219
AgBzz1-D2	VPKEPAPAPPPEPDM	7	220
AgBzz1-D2	LFMKGTPEFPKSGFS	6.99998	221
AgBzz1-D2	NRPAIRIPSLKKPAL	6.99998	222
AgBzz1-D2	NFLRLLIGLPSQNEL	6.50001	223
AgBzz1-D2	LASNSPPVYPKRIRH	6.00002	224
AgBzz1-D2	AVPPPPPPPPLPESL	5.50001	225
AgBzz1-D2	AAHKTKPSIPPKKVE	5.50001	226
AgBzz1-D2	FVLRYYILIPHEQWD	5.50001	227
AgBzz1-D2	VQQDSLPKLPFRSWG	5.50001	228
AgBzz1-D2	QQEQNTPPLPPKPKS	5.50001	229
AgBzz1-D2	LPMNIQPDLPPRKIM	5.00002	230
AgBzz1-D2	VNIPSPSSSPPPIPK	4.99998	231
AgBzz1-D2	PLRRTVMSLPGNHDI	4.75001	232
AgBzz1-D2	TPEIPPPLPPKIMVH	4.50001	233
AgBzz1-D2	QTREPNEPPPPSPAM	4	234
AgBzz1-D2	ANNQGPPNLPARDKS	4	235
AgBzz1-D2	IAPIPMPKPNPTHIS	4	236
AgBzz1-D2	LKPPIGRPPKFPKSP	3.99999	237
AgBzz1-D2	NMLSRPRLAKLPSIR	3	238
AgBzz1-D2	FTLPPPPPPPGLDEL	2.99998	239
AgBzz1-D2	APPLPPTAPPPPSLP	2.99998	240
AgBzz1-D2	SPLGAPPPPPHKDHL	2.99998	241
AgBzz1-D2	APKREAPKPPANTSP	2.50001	242
AgBzz1-D2	HVRRSILALPLGVLL	2.49999	243
AgBzz1-D2	DLPLPDLPPEPPTEL	2	244
AgBzz1-D2	GKKVRPLLVLLLSRA	2	245
AgBzz1-D2	LPPPPPPPPPPPLPQ	1.00002	246
AgBzz1-D2	PPPPPPPPPPPLPQS	0.999985	247
AgBzz1-D2	EQEEIAPSLPSRNSI	0.999985	248
AgBzz1-D2	PVLPPPRSPNRPTLS	0.999985	249
AgBzz1-D2	GRSRLFPHSPLGRSS	0.500008	250
AgBzz1-D2	AAAPKHAPPPVPNET	0	251
AgBzz1-D2	APKHAPPPVPNETDN	0	252
AgBzz1-D2	GPPPPLPPPLFPSSS	0	253
AgBzz1-D2	PPPPPPPPPPLPQSL	0	254
AgBzz1-D2	PPLPRAPPVPPATFE	0	255
AgBzz1-D2	PIVPSSPAPPLPLSG	0	256
AgBzz1-D2	QPPLPSSAPPIPTSH	0	257
AgBzz1-D2	PPIPIVPSSPAPPLP	0	258
AgBzz1-D2	HAPPLPPTAPPPPSL	0	259
AgBzz1-D2	EREKALPPIPFTTTL	0	260
AgBzz1-D2	DLFKPLPEPPTELGR	0	261
AgBzz1-D2	SSSSTPPTLPPRRIE	0	262
AgBzz1-D2	VQPTAAPATPPRHIS	0	263
AgBzz1-D2	LKHGWKPLRPIKLIS	0	264
AgBzz1-D2	DTFLPPPPPPPSNFE	0	265
AgBzz1-D2	VDFTLPPPPPPPGLD	0	266
AgBzz1-D2	DFTLPPPPPPPGLDE	0	267
AgBzz1-D2	VPPPMQPPPIESSNL	0	268
AgBzz1-D2	MFLISPPASPPPEFD	0	269
AgBzz1-D2	PPIPNAPLSPAPAVP	0	270
AgBzz1-D2	QFDLKMPSKPIHNLK	0	271
AgBzz1-D2	SAPDIPPRSPNRNAH	0	272
AgBzz1-D2	TPTSGPPLLPPRNTM	0	273
AgBzz1-D2	VAPPPLPNRQLPNLD	0	274
AgBzz1-D2	MAMRPIPPLPTESEY	0	275
AgBzz1-D2	YLTRPLPSTPNEDSR	0	276
AgBzz1-D2	PSTMDFPKLPSFQNS	0	277
AgBzz1-D2	PKMLPIPSKPTLFDL	0	278
AgBzz1-D2	LRWRHKFFLPAIAAI	0	279
AgBzz1-D2	RVRKTHVPASKRPSG	0	280
AgBzz1-D2	VLRFLGFPLPIFEKG	0	281
AgBzz1-D2	YHSRRHPLALGFKYV	0	282
AgBzz1-D2	NSVPIMPTLPPRPYI	0	283
AgBzz1-D2	DAPASKPSVPPRNYF	0	284
AgBzz1-D2	AIPPPVPNRPGGTTN	0	285
AgBzz1-D2	TYNRTAFQIPGDQSI	0	286
AgBzz1-D2	ATNVPVAPPPPPASL	0	287
AgBzz1-D2	VPVAPPPPPASLGQS	0	288
AgBzz1-D2	LYEAMPPTLPHRDWK	0	289
AgBzz1-D2	KTITLEVESSDTIDN	0	290
AgBzz1-D2	DTIDNVKSKIQDKEG	0	291
AgBzz1-D2	QDKEGIPPDQQRLIF	0	292
AgCyk3	FLIKFTPKFPQSIDH	165	1
AgCyk3	VGFRLALKFPSRITG	107	2
AgCyk3	QQNRPLPQLPNRNNR	102	3
AgCyk3	TKFRISLGLPVGAIM	66	4
AgCyk3	IFLRISINFPLNYPN	52.5	5
AgCyk3	KKIRLIFTYPSTVGR	49	6
AgCyk3	GQYRRTIVIPRRFFT	42.5	7
AgCyk3	YLTRPLPSTPNEDSR	42	8
AgCyk3	ALFRLSFFFPLDPAY	40.5	9
AgCyk3	RRRRRPHRIERPLSN	33	10
AgCyk3	VQQDSLPKLPFRSWG	29	11
AgCyk3	VTHRLRISIPGITGR	25	12
AgCyk3	LLIRWLILMPLVGSR	24.5	13
AgCyk3	RSLRKRPTSPSISGS	23	14
AgCyk3	HRRRRVFSIPSLKSI	18	15
AgCyk3	IQKESTLHLVLRLRG	18	16
AgCyk3	RKNRAPPQRPRFNRD	16	17
AgCyk3	MARRRLPDRPPNGIG	16	18
AgCyk3	RNNRPVPPPPPMRTT	15	19
AgCyk3	GERSRPLVISILSSA	14	20
AgCyk3	RPVPPPPPMRTTTEG	14	21
AgCyk3	FVLRYYILIPHEQWD	13.5	22
AgCyk3	TKRKRPARLIFYDSK	13.5	23
AgCyk3	MAMRPIPPLPTESEY	13	24
AgCyk3	QHQQRQPKRPKRYSL	11	25
AgCyk3	ILARAILTIPRVLDK	11	26
AgCyk3	SKAKRPKFLLDLQIK	10	27
AgCyk3	ITHRLRISIPGITGR	10	28
AgCyk3	ALRRRLPVTRSKINW	9.50001	29
AgCyk3	NSVPIMPTLPPRPYI	9.50001	30
AgCyk3	APERAVPILPPRNNV	9.00002	31
AgCyk3	WRPRIVPILPYITRL	8.99998	32
AgCyk3	GTIARPLFLVVLFFI	8.00002	33
AgCyk3	MKRSRPSRSIPYTTP	8	34
AgCyk3	KLSRGRYGLPLSSRP	7.50001	35
AgCyk3	VSKLRSPNTPRRLRK	7.49999	36
AgCyk3	SNRRPVPRRPSQPLN	7.49999	37
AgCyk3	RKNRAPPQRPRFNRE	7.00002	38
AgCyk3	NAGIRPKFILALNDE	7.00002	39
AgCyk3	RLSFFFPLDPAYIRN	7.00002	40
AgCyk3	IKKRNKIRLPSGSPE	6.99998	41
AgCyk3	HGKRRAPLLLAKLDV	6.99998	42
AgCyk3	YVRRRPRVRLEPLLS	6.50001	43
AgCyk3	SLSRRRFSLPSMPNV	6.50001	44
AgCyk3	VSKLRSPNTPRRLRK	6.50001	45
AgCyk3	RRSKSLPITPKSIFN	6.49999	46
AgCyk3	TTNRGPPPLPPRANV	6	47
AgCyk3	LPMNIQPDLPPRKIM	6	48
AgCyk3	TPTSGPPLLPPRNTM	6	49
AgCyk3	FYHRPAPKPPVTKKV	6	50
AgCyk3	VRVKKRPLIRPLNSS	6	51
AgCyk3	GAGERPRLVPRPINV	6	52
AgCyk3	DRIRMFIRFPKFLLE	5.50001	53
AgCyk3	NGRRRPKFRVQLSGN	5.00002	54
AgCyk3	RRRDFGAPANKRPRR	5.00002	55
AgCyk3	AGKRRLPLVRFKASD	5.00002	56
AgCyk3	RRARRQMGIPTISQV	4.99998	57
AgCyk3	GKKVRPLLVLLLSRA	4.99998	58
AgCyk3	RRSKSLPTTPGIRSG	4	59
AgCyk3	KRRAPPPVPKKPSSR	4	60
AgCyk3	KMSRSPPRPPSLKII	4	61
AgCyk3	IHTRRPSSTSQYLIR	4	62
AgCyk3	LEFRAILFIPKRAPF	4	63
AgCyk3	KRRTSLFPWLHKPGI	4	64
AgCyk3	LRIKRKPVQTFFEFI	4	65
AgCyk3	GRLRPKRIAPWHLIQ	4	66
AgCyk3	YHSRRHPLALGFKYV	4	67
AgCyk3	FPPKRKPLLRPQRSD	3.50001	68
AgCyk3	NFLRLLIGLPSQNEL	3.49999	69
AgCyk3	AATTSTPPLPRRRAT	3.00002	70
AgCyk3	SKIRPTPRKPSRMAT	3.00002	71
AgCyk3	LKVTPGRRAPTISKI	3.00002	72
AgCyk3	KRKRFNLLLPKPYLT	3.00002	73
AgCyk3	GLRRARYKFPGQQKI	3.00002	74
AgCyk3	RMVRRRPLRVQFSAR	3.00002	75
AgCyk3	KWVRRPKLMTPLTFS	3.00002	76
AgCyk3	YSRKKLPVVLSKMTL	3.00002	77
AgCyk3	FSRRQSMDIPSKNRN	3.00002	78
AgCyk3	RLPAPPPPPRRGPAP	3.00002	79
AgCyk3	RSKRLFPVRPMATAH	3	80
AgCyk3	PLQSKIPMLPSRRTM	2.99998	81
AgCyk3	RVTRKRPREPKSTND	2.99998	82
AgCyk3	LLLLFVPDSPYDPAI	2.99998	83
AgCyk3	RRASLFPRDPKRLRP	2.99998	84
AgCyk3	NLPKRKPPKLQGPFS	2.50001	85
AgCyk3	DAPASKPSVPPRNYF	2.50001	86
AgCyk3	PPPPPPPPPPPLPQS	2	87
AgCyk3	EREKALPPIPFTTTL	2	88
AgCyk3	SSSSTPPTLPPRRIE	2	89
AgCyk3	ATKSASPTLPTRRSR	2	90
AgCyk3	ERPKRRAPPPVPKKP	2	91
AgCyk3	GKFIPSRPAPKPPSS	2	92
AgCyk3	RTRRRPPPPPIPSTQ	2	93
AgCyk3	SSTPTTPERPKRKSG	2	94
AgCyk3	RKRAPTPPAPSRSEK	2	95
AgCyk3	RLSRLLLSLPPESFT	2	96
AgCyk3	QLLNPNRRAPRRPLS	2	97
AgCyk3	VRTRRRPPPPPIPST	2	98
AgCyk3	RKQRSIPLSPIVPES	2	99
AgCyk3	TKIRRRPQQPLTDFT	2	100
AgCyk3	RKRRTHLRLPLIRSN	2	101
AgCyk3	RSVKRPRRAPRPVVS	2	102
AgCyk3	FYNRTAFQLPGDARV	2	103
AgCyk3	NRPAIRIPSLKKPAL	2	104
AgCyk3	ATNVPVAPPPPPASL	2	105
AgCyk3	SGVRLPAPPPPPRRG	2	106
AgCyk3	RRGPAPPPPPRASRP	2	107
AgCyk3	LYEAMPPTLPHRDWK	2	108
AgCyk3	MQIFVKTLTGKTITL	2	109
AgCyk3	MFLISPPASPPPEFD	1.50001	110
AgCyk3	TSIEIPKRSPLRFTS	1.50001	111
AgCyk3	GKLKHIPRRPYEIER	1.50001	112
AgCyk3	LKQRFFLMFPKSIIW	1.50001	113
AgCyk3	QPWTDQFEKLEKEVS	1.50001	114
AgCyk3	SSSSSPPPLPTRRDH	1.49999	115
AgCyk3	NFFRKKLGIPRKLKR	1.49999	116
AgCyk3	RRTRLRPPTPLSQLL	1.49999	117
AgCyk3	RPVPRRPSQPLNTLS	1.25	118
AgCyk3	PPPPPPPPPPLPQSL	1.00002	119
AgCyk3	PSPSSSPPPIPKTAN	1.00002	120
AgCyk3	DLFKPLPEPPTELGR	1.00002	121
AgCyk3	LKRITSPPLPPRADS	1.00002	122
AgCyk3	RPKRRAPPPVPKKPS	1.00002	123
AgCyk3	NMLKKKPLKKPLKRF	1.00002	124
AgCyk3	DTFLPPPPPPPSNFE	1.00002	125
AgCyk3	NHSRSLFSLPGNQQS	1.00002	126
AgCyk3	AERNYAPRLPRRETS	1.00002	127
AgCyk3	EVTPKVPERPSRRKT	1.00002	128
AgCyk3	QPQRTAPKPPISAPR	1.00002	129
AgCyk3	FIRKRAPTPPAPSRS	1.00002	130
AgCyk3	SRYRRPLTLLLLKPF	1.00002	131
AgCyk3	LLGRKRPVMERVVDI	1.00002	132
AgCyk3	RSRRSSFAYPQQVAI	1.00002	133
AgCyk3	YRRKSIPFAPHQITA	1.00002	134
AgCyk3	NRLRKRLNLPSEISI	1.00002	135
AgCyk3	QRKSLRRPTLSKPAV	1.00002	136
AgCyk3	TIRRRAPLSLLESHT	1.00002	137
AgCyk3	LTRRFPFLFPFDTRM	1.00002	138
AgCyk3	KTRLRPAFIQQLWSS	1.00002	139
AgCyk3	HPRFVSPRIPSRIVK	1.00002	140
AgCyk3	IPSRPAPKPPSSASA	0.999985	141
AgCyk3	LPPPPPPPPPPPLPQ	0.999985	142
AgCyk3	SRSKPLPLTPNSKYN	0.999985	143
AgCyk3	KNRKNLPTIPIRLSG	0.999985	144
AgCyk3	ISNFVPPNLPMRRFK	0.999985	145
AgCyk3	NPLPKEPRLPKRKVA	0.999985	146
AgCyk3	PKRRAPPPVPKKPSS	0.999985	147
AgCyk3	DKKTKPTPPPKPSHL	0.999985	148
AgCyk3	MSPLGAPPPPPHKDH	0.999985	149
AgCyk3	SPLGAPPPPPHKDHL	0.999985	150
AgCyk3	NPNRRAPRRPLSTQH	0.999985	151
AgCyk3	QRIRKIPGIPLMSVG	0.999985	152
AgCyk3	IRMPSNPALPKKLLN	0.999985	153
AgCyk3	VFQFQMPTTPISTKM	0.999985	154
AgCyk3	NSMRPPLLIPAATTK	0.999985	155
AgCyk3	IKTRSVPKIPSIESV	0.999985	156
AgCyk3	HVRRSILALPLGVLL	0.999985	157
AgCyk3	RRLRDKYKLPIVDAD	0.999985	158
AgCyk3	RVRKTHVPASKRPSG	0.999985	159
AgCyk3	RRRIAYPFYPFKKLG	0.999985	160
AgCyk3	ISRRRLPVIMHRLKM	0.999985	161
AgCyk3	KRKRRLPVSEDTNTK	0.999985	162
AgCyk3	SKSRLLIELPEGFFT	0.999985	163
AgCyk3	PAPPPPPRASRPTPN	0.999985	164
AgCyk3	VQKRKLPLPGSIASA	0.500008	165
AgCyk3	VPPPMQPPPIESSNL	0.500008	166
AgCyk3	WTQRRGPLVVYAEDN	0.500008	167
AgCyk3	RTIRKLPLMSLSEYF	0.500008	168
AgCyk3	NFKRLLPRDPSEKSS	0.500008	169
AgCyk3	SHRLWLYAAPKRPKT	0.500008	170
AgCyk3	GRSRLFPHSPLGRSS	0.500008	171
AgCyk3	PPLPRAPPVPPATFE	0.499992	172
AgCyk3	VNIPSPSSSPPPIPK	0.499992	173
AgCyk3	TKPTPPPKPSHLKPK	0.499992	174
AgCyk3	DLPLPDLPPEPPTEL	0.499992	175
AgCyk3	NNQRRKPLLLNIGDH	0.499992	176
AgCyk3	LRWRHKFFLPAIAAI	0.499992	177
AgCyk3	KRNRLKILLPFLEQS	0.499992	178
AgCyk3	RKLRTVPGVPLIHLT	0.499992	179
AgCyk3	VYTRTAFQIPGDDKI	0.499992	180
AgCyk3	EDGRTLSDYNIQKES	1.52586e-05	181
AgCyk3	LKPPIGRPPKFPKSP	0	182
AgCyk3	AAAPKHAPPPVPNET	0	183
AgCyk3	APKHAPPPVPNETDN	0	184
AgCyk3	GPPPPLPPPLFPSSS	0	185
AgCyk3	TTAPALPSLPPPPLL	0	186
AgCyk3	PALPSLPPPPLLNVD	0	187
AgCyk3	PHNPSPFFPPPDFND	0	188
AgCyk3	TEVPIPRRPPPPQAA	0	189
AgCyk3	KFIPSRPAPKPPSSA	0	190
AgCyk3	AVPPPPPPPPLPESL	0	191
AgCyk3	VPPVPLPFGIPPFPM	0	192
AgCyk3	ISPPASPPPEFDFSK	0	193
AgCyk3	PIVPSSPAPPLPLSG	0	194
AgCyk3	QPPLPSSAPPIPTSH	0	195
AgCyk3	PPIPIVPSSPAPPLP	0	196
AgCyk3	HAPPLPPTAPPPPSL	0	197
AgCyk3	MPAPPPPPPPPPGAF	0	198
AgCyk3	VPKEPAPAPPPEPDM	0	199
AgCyk3	GDHPKGPPPPPPPDE	0	200
AgCyk3	DHPKGPPPPPPPDEK	0	201
AgCyk3	TPRLSLPRLPNKHHW	0	202
AgCyk3	QLMKNLPKIPLLNDI	0	203
AgCyk3	IVNKPLPPLPVAGSS	0	204
AgCyk3	NENKKLPPAPTVFGL	0	205
AgCyk3	EEEEEHPPLPARRKS	0	206
AgCyk3	DDEDVPPQLPTRTKS	0	207
AgCyk3	VATSTSPKLPPRGKQ	0	208
AgCyk3	VQPTAAPATPPRHIS	0	209
AgCyk3	GATNNAPTLPKRKNP	0	210
AgCyk3	KKAPPPVVKPKPRNF	0	211
AgCyk3	QNTPPLPPKPKSPHL	0	212
AgCyk3	TSFKGRPKPPKTLKH	0	213
AgCyk3	ALKQKKIPPPFKPHL	0	214
AgCyk3	DKSRPPRPPPKPLHL	0	215
AgCyk3	RPPRPPPKPLHLRTE	0	216
AgCyk3	KDKSRPPRPPPKPLH	0	217
AgCyk3	RAPPPVPKKPSSRIA	0	218
AgCyk3	LKHGWKPLRPIKLIS	0	219
AgCyk3	KDKKTKPTPPPKPSH	0	220
AgCyk3	GSKSGPPPRPKKPST	0	221
AgCyk3	STKKPRPPVKSKPKH	0	222
AgCyk3	FPGKKSPRLPHRNKK	0	223
AgCyk3	KKEKKPPKIPKKVYT	0	224
AgCyk3	NLKKRPPTAPQRKIS	0	225
AgCyk3	AAHKTKPSIPPKKVE	0	226
AgCyk3	KTKQQKPAIPQKKSF	0	227
AgCyk3	MTKTPETSPPKRPMG	0	228
AgCyk3	QTREPNEPPPPSPAM	0	229
AgCyk3	VDFTLPPPPPPPGLD	0	230
AgCyk3	DFTLPPPPPPPGLDE	0	231
AgCyk3	FTLPPPPPPPGLDEL	0	232
AgCyk3	APPLPPTAPPPPSLP	0	233
AgCyk3	NPTKSPPPPPSPSTM	0	234
AgCyk3	PPIPNAPLSPAPAVP	0	235
AgCyk3	GDHPKGPPPPPPPPD	0	236
AgCyk3	TPEIPPPLPPKIMVH	0	237
AgCyk3	PLRRTVMSLPGNHDI	0	238
AgCyk3	QFDLKMPSKPIHNLK	0	239
AgCyk3	QQEQNTPPLPPKPKS	0	240
[truncated: 21,403 more rows]
