# Supplementary material for: Evolution of the SH3 Domain Specificity Landscape in Yeasts
Source: PLoS One. 2015 Jun 11;10(6):e0129229. doi: 10.1371/journal.pone.0129229 (PMC4466140; doi:10.1371/journal.pone.0129229)
Supplement: S4 Table — (XLSX) [file pone.0129229.s008.xlsx]

## Sheet: Sheet1
S4 Table : Top 10 peptides Rvs167 family
ScRvs167				AgRvs167				CaRvs167				SpRvs167				CaRvs167-3
sequence	peptide ID	intensity-avg	Type	sequence	peptide ID	intensity-avg	Type	sequence	peptide ID	intensity-avg	Type	sequence	peptide ID	intensity-avg	Type	sequence	peptide ID	intensity-avg	Type
SSSSTPPTLPPRRIE	#66	3874	2	SSSSTPPTLPPRRIE	#66	2658	2	VAPPPLPNRQLPNLD	#154	3101	2	VATSTSPKLPPRGKQ	#74	3731	2	ITHRLRISIPGITGR	#268	2397	1
RPVPPPPPMRTTTEG	#313	3304	0.5	LKRITSPPLPPRADS	#68	1894	2	SSSSTPPTLPPRRIE	#66	2812	2	SSSSTPPTLPPRRIE	#66	3419	2	VGFRLALKFPSRITG	#135	2360	1
LKRITSPPLPPRADS	#68	3219	2	TTNRGPPPLPPRANV	#67	1708	0.5	TPTSGPPLLPPRNTM	#152	2456	2	VAPPPLPNRQLPNLD	#154	3254	2	TKFRISLGLPVGAIM	#190	2238	1
SGVRLPAPPPPPRRG	#314	3214	2	SGVRLPAPPPPPRRG	#314	1313	2	ANNQGPPNLPARDKS	#153	2230	2	ANNQGPPNLPARDKS	#153	3205	2	KKIRLIFTYPSTVGR	#188	2183	1
IKTRSVPKIPSIESV	#195	2952	1	RPVPPPPPMRTTTEG	#313	1049	0.5	LKRITSPPLPPRADS	#68	2072	2	LKRITSPPLPPRADS	#68	3153	2	FLIKFTPKFPQSIDH	#134	2156	1
TTNRGPPPLPPRANV	#67	2868	0.5	VAPPPLPNRQLPNLD	#154	952	2	TTNRGPPPLPPRANV	#67	1981	0.5	RPVPRRPSQPLNTLS	#176	3146	1	VTHRLRISIPGITGR	#258	2058	1
MARRRLPDRPPNGIG	#285	2824	1	TPTSGPPLLPPRNTM	#152	801	2	VATSTSPKLPPRGKQ	#74	1972	2	SSSSSPPPLPTRRDH	#77	2878	2	IFLRISINFPLNYPN	#125	1498	1
ANNQGPPNLPARDKS	#153	2820	2	QQNRPLPQLPNRNNR	#72	797	0.5	SSSSSPPPLPTRRDH	#77	1514	2	TPTSGPPLLPPRNTM	#152	2656	2	GQYRRTIVIPRRFFT	#185	1394	1
VAPPPLPNRQLPNLD	#154	2740	2	VATSTSPKLPPRGKQ	#74	745	2	RPVPPPPPMRTTTEG	#313	1464	0.5	VQQDSLPKLPFRSWG	#138	2614	2	RLSRLLLSLPPESFT	#167	1010	1
VQQDSLPKLPFRSWG	#138	2718	2	SSSSSPPPLPTRRDH	#77	627	2	SGVRLPAPPPPPRRG	#314	1345	2	AIPPPVPNRPGGTTN	#290	2560	2	ALFRLSFFFPLDPAY	#131	964	1
Ranking peptide #268: position 80 (avg intensity 163)				Ranking peptide #268: position 39 (avg intensity 56)				Ranking peptide #268: position 27 (avg intensity 636)				Ranking peptide #268: position 90 (avg intensity 115)				Ranking peptide #66: position 242 (avg intensity 0)
